# Supplementary material for: PBMC transcriptomic signatures reflect immune dynamics and disease activity in psoriatic arthritis
Source: Front Immunol. 2026 Feb 24;17:1701395. doi: 10.3389/fimmu.2026.1701395 (PMC12971704; doi:10.3389/fimmu.2026.1701395)
Supplement: Supplementary Method 1 — Pathway Enrichment and Protein–Protein Interaction (PPI) Network Analysis. [file DataSheet1.zip]

Archive with 16 entries (16 files):
- Supplement Table 1  Differentially expressed genes between PsA patients and healthy controls.xlsx
- Supplement Table 10  Differentially expressed genes between active and remission PsA patients.xlsx
- Supplement Table 11  Protein_Interaction between active and remission PsA patients.xlsx
- Supplement Table 12 .docx
- Supplement Table 13  Differentially expressed genes before and after treatment in PsA patients.xlsx
- Supplement Table 14  Differentially expressed genes reversed after treatment in PsA patients.xlsx
- Supplement Table 15  Treatment-Reversed Metabolism-Related Differentially Expressed Genes in PsA .xlsx
- Supplement Table 2  Gene symbols corresponding to the Venn overlap identified in GSE137510.xlsx
- Supplement Table 3  Gene symbols corresponding to the Venn overlap identified in GSE179800.xlsx
- Supplement Table 4  Gene symbols from GSE137510 corresponding to the Venn overlap with GSE179800.xlsx
- Supplement Table 5  Gene symbols corresponding to the Venn overlap in PsA versus healthy controls.xlsx
- Supplement Table 6  Gene symbols from GSE137510 corresponding to the Venn overlap with PsA versus healthy controls.xlsx
- Supplement Table 7  Gene symbols from GSE179800 corresponding to the Venn overlap with PsA versus healthy controls.xlsx
- Supplement Table 8  Gene symbols corresponding to the Venn overlap of PsA versus healthy control differentially expressed genes across GSE179800 and GSE137510.xlsx
- Supplement Table 9  Differentially expressed genes between PsA and PsO patients.xlsx
- Supplementary Methodú║Pathway Enrichment and Protein-Protein Interaction Network Analysis.docx
