# Supplementary material for: PBMC transcriptomic signatures reflect immune dynamics and disease activity in psoriatic arthritis
Source: Front Immunol. 2026 Feb 24;17:1701395. doi: 10.3389/fimmu.2026.1701395 (PMC12971704; doi:10.3389/fimmu.2026.1701395)
Supplement: Supplementary Method 1 — Pathway Enrichment and Protein–Protein Interaction (PPI) Network Analysis. [file DataSheet1.zip › Supplement Table 1 Differentially expressed genes between PsA patients and healthy controls.xlsx]

## Sheet: Sheet1
gene_name	p value	q value	fc	log2(fc)	regulation
SRRM2	7.70818e-66	1.57532e-61	0.327923	-1.60857	down
NPIPB12	9.56929e-57	9.77838e-53	0.210061	-2.25112	down
ENSG00000286977	2.36539e-54	1.93366e-50	0.155487	-2.68513	down
LINC00265	3.64583e-46	2.48366e-42	0.243275	-2.03934	down
NRBP2	5.01398e-41	2.56177e-37	0.350396	-1.51294	down
CAPN3	4.18775e-39	1.42642e-35	0.297435	-1.74935	down
TTLL3	2.62444e-36	6.70447e-33	0.325671	-1.61851	down
AGAP4	3.3845e-35	6.9169e-32	0.361187	-1.46918	down
D2HGDH	6.14708e-35	1.19646e-31	0.341416	-1.5504	down
SUGP2	3.9468e-34	7.01398e-31	0.447656	-1.15954	down
EOLA2-DT	5.18342e-34	8.8278e-31	0.302121	-1.7268	down
MSH5	1.81093e-33	2.84692e-30	0.290046	-1.78564	down
IFT172	2.33267e-32	3.28778e-29	0.444163	-1.17084	down
PARP15	2.931e-32	3.99339e-29	0.334375	-1.58046	down
MMP25-AS1	3.62726e-32	4.63314e-29	0.294556	-1.76339	down
ENSG00000228327	4.04692e-31	4.72611e-28	0.205879	-2.28013	down
ENSG00000279759	1.52032e-30	1.72615e-27	0.235523	-2.08606	down
ARHGAP27P1-BPTFP1-KPNA2P3	7.75203e-30	8.12452e-27	0.322274	-1.63364	down
DUSP8P5	1.18346e-29	1.15173e-26	0.343468	-1.54175	down
MYO19	3.65305e-29	3.24598e-26	0.444577	-1.1695	down
KCND1	9.54104e-29	8.29745e-26	0.315676	-1.66348	down
EMX2	9.80801e-29	8.35193e-26	0.000231938	-12.074	down
NFATC2IP	2.66626e-28	2.22409e-25	0.492876	-1.0207	down
ENSG00000265298	3.80793e-28	3.05187e-25	0.364005	-1.45797	down
ADHFE1	4.57368e-28	3.59508e-25	0.324141	-1.62531	down
ENSG00000260404	1.68212e-27	1.20623e-24	0.288834	-1.79169	down
KCTD13	2.179e-27	1.50957e-24	0.497783	-1.00641	down
DNAH1	2.95805e-27	1.98209e-24	0.389517	-1.36024	down
CCDC18-AS1	3.39999e-27	2.2059e-24	0.369839	-1.43503	down
AGAP5	3.95695e-27	2.52713e-24	0.297155	-1.75071	down
AHSA2P	5.70855e-27	3.53532e-24	0.366021	-1.45	down
MUC16	6.32269e-27	3.8005e-24	0.0515602	-4.2776	down
GABBR1	1.97248e-26	1.0895e-23	0.261568	-1.93474	down
PLEKHG2	2.22249e-26	1.21123e-23	0.479927	-1.05911	down
LINC00342	4.73032e-26	2.47881e-23	0.441559	-1.17932	down
NPIPB11	8.42073e-26	4.30236e-23	0.21797	-2.1978	down
ENSG00000267523	1.27342e-25	6.27107e-23	0.18866	-2.40614	down
UCKL1-AS1	1.69401e-25	8.14598e-23	0.241403	-2.05049	down
GOLGA1	2.7529e-25	1.27866e-22	0.496645	-1.00971	down
ALG13	7.12553e-25	3.06578e-22	0.347335	-1.5256	down
CAPRIN2	1.2117e-24	5.10588e-22	0.447475	-1.16012	down
ENSG00000246575	2.25407e-24	9.03263e-22	0.322166	-1.63412	down
NPIPB13	2.90749e-24	1.13182e-21	0.264957	-1.91617	down
SIM1	5.05486e-24	1.89553e-21	0.000712607	-10.4546	down
ATAT1	5.82978e-24	2.14672e-21	0.387896	-1.36626	down
PLXNA3	8.60586e-24	3.02056e-21	0.371688	-1.42784	down
AFG3L1P	9.55411e-24	3.30945e-21	0.403028	-1.31105	down
ENSG00000238035	1.03712e-23	3.53259e-21	0.22497	-2.15219	down
AMY2B	1.56535e-23	5.24445e-21	0.289879	-1.78648	down
ZMIZ2	1.82976e-23	6.08045e-21	0.407777	-1.29415	down
UCP3	1.94239e-23	6.40267e-21	0.475544	-1.07235	down
GRIPAP1	2.05788e-23	6.72911e-21	0.479292	-1.06102	down
SPG7	2.85269e-23	9.03883e-21	0.424808	-1.23512	down
FAT2	3.69575e-23	1.15313e-20	0.0900946	-3.47241	down
DNHD1	6.58662e-23	1.99423e-20	0.342415	-1.54618	down
C1RL-AS1	1.08221e-22	3.25251e-20	0.457417	-1.12842	down
ENSG00000280143	1.22695e-22	3.63408e-20	0.323432	-1.62847	down
ZNF83	1.97114e-22	5.51837e-20	0.32257	-1.63231	down
PDE8A	2.06722e-22	5.74801e-20	0.399893	-1.32231	down
LENG8	2.73503e-22	7.5028e-20	0.358312	-1.48071	down
SEC31B	3.17838e-22	8.60352e-20	0.313609	-1.67296	down
CSAD	4.19647e-22	1.12109e-19	0.323897	-1.62639	down
DENND4B	4.23218e-22	1.12329e-19	0.49083	-1.02671	down
CTBP1-AS	7.9237e-22	1.97484e-19	0.333415	-1.58461	down
CLCN6	1.76451e-21	4.16893e-19	0.445526	-1.16642	down
LINC02887	2.43972e-21	5.64789e-19	0.211273	-2.24282	down
CYP2D6	2.52792e-21	5.80484e-19	0.212233	-2.23628	down
GARS1-DT	3.87911e-21	8.66419e-19	0.431789	-1.2116	down
ENSG00000262312	4.75008e-21	1.05519e-18	0.366389	-1.44855	down
NPIPB8	5.90849e-21	1.29841e-18	0.179302	-2.47954	down
HNRNPH1	6.48796e-21	1.41058e-18	0.452602	-1.14368	down
ENSG00000242588	8.51421e-21	1.84132e-18	0.339855	-1.55701	down
ZBTB40	8.72745e-21	1.8775e-18	0.466105	-1.10127	down
GOLGA8A	9.544e-21	2.04242e-18	0.307999	-1.699	down
FAM156B	1.57451e-20	3.30033e-18	0.380184	-1.39523	down
ENSG00000286004	2.03941e-20	4.21003e-18	0.217541	-2.20064	down
RSKR	2.5144e-20	5.06274e-18	0.339233	-1.55965	down
GTF2IP13	2.81284e-20	5.5542e-18	0.314427	-1.6692	down
RNF213-AS1	2.88331e-20	5.63886e-18	0.317819	-1.65372	down
PLEKHM1P1	3.27324e-20	6.25189e-18	0.40256	-1.31273	down
SH3BP5-AS1	6.91242e-20	1.25572e-17	0.413619	-1.27362	down
NPIPB5	8.02711e-20	1.43275e-17	0.265246	-1.9146	down
DDX39B	9.64927e-20	1.68549e-17	0.491278	-1.02539	down
PDPR2P	1.00495e-19	1.74793e-17	0.488803	-1.03268	down
VPS9D1-AS1	1.11142e-19	1.92493e-17	0.337068	-1.56889	down
AP4B1	1.39317e-19	2.38261e-17	0.488738	-1.03287	down
FAM156A	1.7207e-19	2.88246e-17	0.390278	-1.35743	down
TMEM198B	1.76621e-19	2.93703e-17	0.399033	-1.32542	down
ZNF37BP	2.02075e-19	3.30385e-17	0.437947	-1.19117	down
HEATR9	2.27659e-19	3.70731e-17	0.244781	-2.03044	down
MZF1	2.39065e-19	3.84706e-17	0.391184	-1.35408	down
EHMT2-AS1	2.4881e-19	3.98818e-17	0.159955	-2.64426	down
NBEAL2	3.85484e-19	6.0835e-17	0.396396	-1.33499	down
MSS51	4.27341e-19	6.66684e-17	0.495268	-1.01372	down
STX16-NPEPL1	4.34564e-19	6.74034e-17	0.343681	-1.54086	down
DIRAS2	4.70942e-19	7.23657e-17	0.00326995	-8.25652	down
NFATC2IP-AS1	4.87625e-19	7.46487e-17	0.475495	-1.0725	down
THBS3	5.52738e-19	8.39875e-17	0.462814	-1.1115	down
MBD6	7.63103e-19	1.12603e-16	0.496897	-1.00898	down
CACNB3	1.01295e-18	1.45275e-16	0.473078	-1.07985	down
BCLAF3	1.04057e-18	1.48715e-16	0.486061	-1.04079	down
HEXD-IT1	1.20816e-18	1.70874e-16	0.280575	-1.83354	down
ENSG00000287837	1.40641e-18	1.95529e-16	0.266842	-1.90594	down
MIRLET7IHG	1.55378e-18	2.13836e-16	0.386545	-1.37129	down
ATG16L2	1.86801e-18	2.5451e-16	0.410177	-1.28568	down
ENSG00000230021	1.90392e-18	2.58541e-16	0.145472	-2.78119	down
ENSG00000254419	2.14474e-18	2.88369e-16	0.227765	-2.13438	down
ENSG00000279789	2.32008e-18	3.07893e-16	0.292173	-1.77511	down
POU5F1P3	2.96368e-18	3.86822e-16	0.363029	-1.46184	down
LTB4R	4.43446e-18	5.73589e-16	0.489013	-1.03206	down
ELF3-AS1	4.83511e-18	6.18402e-16	0.342837	-1.54441	down
PAN2	5.18648e-18	6.60412e-16	0.426423	-1.22964	down
SPON1	6.42403e-18	7.93304e-16	0.136685	-2.87107	down
CYP2D7	7.33222e-18	8.97297e-16	0.349059	-1.51846	down
AP1G2	1.03975e-17	1.24996e-15	0.489709	-1.03	down
MIB2	1.3269e-17	1.56751e-15	0.324833	-1.62223	down
MYO15B	1.47834e-17	1.73769e-15	0.284367	-1.81417	down
ENSG00000237094	1.6631e-17	1.94221e-15	0.181677	-2.46056	down
N4BP2L2-IT2	2.15684e-17	2.48334e-15	0.401778	-1.31553	down
PLAGL1	2.47836e-17	2.8139e-15	0.403667	-1.30876	down
PLCH2	3.07266e-17	3.43148e-15	0.353128	-1.50174	down
ZNF700	3.44375e-17	3.80432e-15	0.344234	-1.53854	down
FGFRL1	3.57845e-17	3.93187e-15	0.368147	-1.44165	down
ENSG00000274272	3.92935e-17	4.28289e-15	0.316682	-1.65889	down
NLRP1	4.13645e-17	4.4493e-15	0.461505	-1.11558	down
L3MBTL1	4.28104e-17	4.58072e-15	0.435336	-1.1998	down
PNN	4.46117e-17	4.72689e-15	0.455536	-1.13436	down
CCDC14	4.46391e-17	4.72689e-15	0.492326	-1.02232	down
ZNF182	4.52813e-17	4.7825e-15	0.40488	-1.30443	down
ENSG00000260367	5.5154e-17	5.79528e-15	0.243217	-2.03968	down
SPAG5-AS1	5.86145e-17	6.12739e-15	0.33989	-1.55686	down
CDK5RAP3	7.52313e-17	7.65465e-15	0.427998	-1.22432	down
MIR647	9.30783e-17	9.25665e-15	0.28289	-1.82169	down
ENSG00000286555	1.14646e-16	1.12645e-14	0.291675	-1.77757	down
LY6G5B	1.18108e-16	1.15491e-14	0.391118	-1.35433	down
TLDC2	1.25988e-16	1.2232e-14	0.309445	-1.69224	down
ENSG00000258461	1.36133e-16	1.31544e-14	0.466452	-1.1002	down
NIPSNAP3B	2.26769e-16	2.13889e-14	0.384047	-1.38064	down
KLHL17	2.27108e-16	2.13889e-14	0.426615	-1.22899	down
ZNF440	2.26985e-16	2.13889e-14	0.445839	-1.16541	down
BTN3A1	2.25882e-16	2.13889e-14	0.468897	-1.09266	down
ANKDD1A	2.47082e-16	2.31104e-14	0.404806	-1.3047	down
ENSG00000242628	2.55033e-16	2.37996e-14	0.213469	-2.2279	down
PTOV1-AS2	2.7782e-16	2.56915e-14	0.364892	-1.45446	down
PRPF31-AS1	2.89587e-16	2.6659e-14	0.333898	-1.58252	down
SEC61A2	3.02492e-16	2.77221e-14	0.483321	-1.04895	down
ENSG00000283189	3.34642e-16	3.05316e-14	0.424652	-1.23565	down
AGAP6	3.42901e-16	3.12154e-14	0.321333	-1.63786	down
NPIPB2	4.63426e-16	4.08234e-14	0.256143	-1.96498	down
LPAR2	5.13281e-16	4.47332e-14	0.339151	-1.56	down
ENSG00000280063	5.13092e-16	4.47332e-14	0.377444	-1.40567	down
NSRP1	5.78401e-16	4.99822e-14	0.492299	-1.02239	down
TPT1-AS1	7.02624e-16	5.97069e-14	0.408277	-1.29238	down
SLC6A16	7.16734e-16	6.07796e-14	0.478946	-1.06207	down
GIPR	7.74197e-16	6.52464e-14	0.381536	-1.39011	down
ENSG00000286067	1.03376e-15	8.58819e-14	0.36205	-1.46574	down
UNKL	1.0735e-15	8.87659e-14	0.456797	-1.13037	down
KCNAB3	1.179e-15	9.67681e-14	0.349845	-1.51521	down
CACNB1	1.6716e-15	1.34763e-13	0.480862	-1.05631	down
WDR97	2.30928e-15	1.82989e-13	0.362454	-1.46413	down
LINC01238	2.4833e-15	1.94822e-13	0.196667	-2.34617	down
FAM157C	2.56833e-15	2.01107e-13	0.201192	-2.31336	down
ADCY4	2.70538e-15	2.09431e-13	0.367153	-1.44555	down
SIN3B	2.92118e-15	2.25283e-13	0.487683	-1.03599	down
NPIPB4	3.32954e-15	2.54377e-13	0.252547	-1.98538	down
RNPC3	3.46039e-15	2.63881e-13	0.493028	-1.02026	down
CCDC17	4.21333e-15	3.1951e-13	0.365139	-1.45348	down
HSPBAP1	4.26536e-15	3.22856e-13	0.483659	-1.04794	down
DLX3	4.63113e-15	3.48605e-13	0.00520033	-7.58718	down
PIGL	5.03809e-15	3.77848e-13	0.444469	-1.16985	down
PABPC1L	5.0523e-15	3.779e-13	0.380519	-1.39396	down
ARPC4-TTLL3	5.21526e-15	3.88285e-13	0.393275	-1.34639	down
CDH3	5.49033e-15	4.07281e-13	0.0261837	-5.25519	down
MSH5-SAPCD1	5.55478e-15	4.11123e-13	0.395026	-1.33998	down
IFFO1	6.22611e-15	4.56068e-13	0.478227	-1.06423	down
ENSG00000277701	6.61634e-15	4.81203e-13	0.330565	-1.597	down
PI4KAP2	6.91777e-15	5.02232e-13	0.438422	-1.18961	down
TENT4A	7.70765e-15	5.5563e-13	0.493527	-1.0188	down
ENSG00000260793	8.44484e-15	6.04509e-13	0.36822	-1.44136	down
PDXDC2P-NPIPB14P	8.81181e-15	6.29674e-13	0.336496	-1.57134	down
STARD9	8.92612e-15	6.3562e-13	0.479637	-1.05999	down
ENSG00000280011	1.05981e-14	7.41759e-13	0.335781	-1.57441	down
ENSG00000286974	1.06279e-14	7.42574e-13	0.268808	-1.89535	down
KHDC4	1.08199e-14	7.54698e-13	0.498838	-1.00336	down
AP1G2-AS1	1.1408e-14	7.87656e-13	0.44216	-1.17736	down
MS4A14	1.19104e-14	8.18196e-13	0.298198	-1.74566	down
ENSG00000267387	1.3491e-14	9.19055e-13	0.274731	-1.86391	down
ENSG00000279700	1.3904e-14	9.44039e-13	0.161248	-2.63265	down
GOLGA6L5P	1.3997e-14	9.48777e-13	0.364596	-1.45563	down
LINC00174	1.42156e-14	9.62e-13	0.349118	-1.51821	down
EP400P1	1.45596e-14	9.83653e-13	0.466905	-1.0988	down
PLCB2	1.60391e-14	1.06599e-12	0.445473	-1.16659	down
ENSG00000225889	1.65133e-14	1.09395e-12	0.391494	-1.35294	down
WDR62	1.79862e-14	1.18959e-12	0.379678	-1.39715	down
NPEPL1	1.98542e-14	1.3068e-12	0.41158	-1.28076	down
ENSG00000228302	2.07562e-14	1.36178e-12	0.204467	-2.29006	down
ENSG00000261207	2.0872e-14	1.365e-12	0.133655	-2.90341	down
LINC01001	2.11512e-14	1.37884e-12	0.226766	-2.14072	down
FANCD2	2.11356e-14	1.37884e-12	0.445418	-1.16677	down
PCGF3	2.17491e-14	1.41556e-12	0.38177	-1.38922	down
CENATAC	2.6134e-14	1.68221e-12	0.377349	-1.40603	down
CRABP2	3.5641e-14	2.23777e-12	0.188689	-2.40592	down
FAM13A-AS1	3.58947e-14	2.25025e-12	0.424145	-1.23737	down
TNK2	3.82667e-14	2.39161e-12	0.448033	-1.15832	down
ENSG00000280828	3.96755e-14	2.46458e-12	0.235641	-2.08533	down
PPIEL	4.07776e-14	2.51774e-12	0.343279	-1.54255	down
BAIAP2L2	5.08475e-14	3.08359e-12	0.309828	-1.69046	down
ENSG00000254363	5.66999e-14	3.40816e-12	0.233806	-2.09661	down
LRRC37A	5.92286e-14	3.54453e-12	0.452123	-1.14521	down
UVSSA	6.03661e-14	3.60732e-12	0.362758	-1.46292	down
ZNF26	6.42724e-14	3.82955e-12	0.466961	-1.09863	down
ACAP3	6.86251e-14	4.07701e-12	0.430115	-1.2172	down
WDR90	7.11637e-14	4.21557e-12	0.353218	-1.50137	down
SPDYE2	8.25981e-14	4.83684e-12	0.320419	-1.64197	down
RBM22P2	8.27661e-14	4.83974e-12	0.0747152	-3.74245	down
POMT2	8.31464e-14	4.85503e-12	0.47345	-1.07871	down
GOLGA8B	8.81514e-14	5.13994e-12	0.336089	-1.57309	down
IDUA	8.9932e-14	5.2363e-12	0.333363	-1.58483	down
GOLGA6L10	9.18416e-14	5.32473e-12	0.32105	-1.63913	down
ENSG00000260005	1.00593e-13	5.79103e-12	0.357863	-1.48252	down
UICLM	1.04508e-13	5.98273e-12	0.17875	-2.48399	down
NEAT1	1.13051e-13	6.44472e-12	0.393996	-1.34375	down
ENSG00000257511	1.28966e-13	7.30107e-12	0.468896	-1.09266	down
ENSG00000259972	1.30393e-13	7.35129e-12	0.396682	-1.33394	down
LINC01451	1.33821e-13	7.51346e-12	0.284126	-1.8154	down
ENSG00000243696	1.34163e-13	7.52236e-12	0.30835	-1.69736	down
AP4B1-AS1	1.37207e-13	7.67196e-12	0.366218	-1.44922	down
SSPOP	1.61537e-13	8.98319e-12	0.291631	-1.77778	down
ENSG00000260051	1.76052e-13	9.72426e-12	0.264907	-1.91644	down
NLGN3	1.9815e-13	1.09153e-11	0.345641	-1.53265	down
RIMS4	2.03344e-13	1.11713e-11	0.00787657	-6.98822	down
JAG1	2.04047e-13	1.11949e-11	0.238711	-2.06666	down
LINC00106	2.05111e-13	1.12232e-11	0.263036	-1.92667	down
ZNF577	2.10642e-13	1.14797e-11	0.396125	-1.33597	down
ZFHX2-AS1	2.29636e-13	1.24485e-11	0.438217	-1.19028	down
TFAP2E	3.15745e-13	1.68703e-11	0.497572	-1.00702	down
ZNF841	3.65805e-13	1.92431e-11	0.457334	-1.12868	down
ENSG00000263126	3.7578e-13	1.96415e-11	0.353776	-1.49909	down
PPP1R32	4.46134e-13	2.30826e-11	0.391649	-1.35237	down
XRCC3	5.22422e-13	2.67253e-11	0.442993	-1.17464	down
NTN5	5.72413e-13	2.90644e-11	0.296356	-1.7546	down
ENSG00000280119	5.93618e-13	3.01037e-11	0.274111	-1.86717	down
FMNL1-AS1	6.43666e-13	3.23607e-11	0.250274	-1.99842	down
NEIL1	6.5243e-13	3.26807e-11	0.410201	-1.2856	down
PCED1A	6.6559e-13	3.32177e-11	0.474	-1.07704	down
TNFRSF14-AS1	7.16915e-13	3.56053e-11	0.427336	-1.22656	down
PILRB	7.69077e-13	3.79195e-11	0.42383	-1.23844	down
SPDYE2B	8.64473e-13	4.23675e-11	0.344152	-1.53888	down
RHOQ-AS1	9.13079e-13	4.46426e-11	0.287111	-1.80032	down
SDHAP4	9.85491e-13	4.80107e-11	0.467131	-1.0981	down
TMEM175	1.02953e-12	4.9918e-11	0.423657	-1.23903	down
ENSG00000251143	1.05668e-12	5.11134e-11	0.387851	-1.36643	down
SNORD62B	1.06363e-12	5.13888e-11	0.240859	-2.05374	down
BMP7	1.1005e-12	5.30446e-11	0.000984117	-9.98888	down
GARIN1A	1.1239e-12	5.40453e-11	0.280053	-1.83623	down
ENSG00000255031	1.1356e-12	5.44796e-11	0.369745	-1.4354	down
ENSG00000241860	1.26097e-12	6.01411e-11	0.220427	-2.18163	down
FAM193B	1.26509e-12	6.02674e-11	0.454674	-1.1371	down
ENSG00000287265	1.29848e-12	6.1786e-11	0.391406	-1.35326	down
NSUN5P1	1.51531e-12	7.13555e-11	0.442399	-1.17658	down
ENSG00000240291	1.53443e-12	7.21727e-11	0.318805	-1.64926	down
ENSG00000245156	1.54661e-12	7.26624e-11	0.327376	-1.61098	down
RPL10P19	1.58485e-12	7.43571e-11	0.385577	-1.37491	down
LMO3	1.74548e-12	8.14438e-11	0.0227477	-5.45813	down
ELF3	1.7454e-12	8.14438e-11	0.289488	-1.78843	down
ZNF224	1.79816e-12	8.36857e-11	0.453675	-1.14027	down
APBB3	1.81342e-12	8.42293e-11	0.425927	-1.23132	down
COX20	1.96123e-12	9.04777e-11	0.488943	-1.03226	down
FAM157B	2.05477e-12	9.44733e-11	0.203843	-2.29447	down
SGSM2	2.19244e-12	1.00577e-10	0.49707	-1.00848	down
SLX1B-SULT1A4	2.60873e-12	1.17822e-10	0.373683	-1.42011	down
ENSG00000256500	2.70194e-12	1.21897e-10	0.000816032	-10.2591	down
ADAT2	3.05218e-12	1.36493e-10	0.455115	-1.1357	down
TEPSIN	3.21871e-12	1.43002e-10	0.499291	-1.00205	down
PLCG1-AS1	3.24338e-12	1.43941e-10	0.331612	-1.59243	down
NPIPB14P	3.32443e-12	1.47378e-10	0.315497	-1.6643	down
OCRL	3.33133e-12	1.47524e-10	0.499492	-1.00147	down
TSPAN32	3.36478e-12	1.48844e-10	0.46882	-1.09289	down
STRC	3.50636e-12	1.54678e-10	0.254594	-1.97373	down
SPDYE1	3.50801e-12	1.54678e-10	0.452562	-1.14381	down
YEATS2-AS1	3.64724e-12	1.60471e-10	0.44515	-1.16764	down
L1CAM	3.82791e-12	1.67698e-10	0.18183	-2.45934	down
PRSS53	4.02646e-12	1.75646e-10	0.437267	-1.19341	down
KIFC2	4.31438e-12	1.87005e-10	0.430192	-1.21695	down
ATP2C2-AS1	4.75056e-12	2.04088e-10	0.193666	-2.36836	down
CCDC144NL-AS1	4.75343e-12	2.04088e-10	0.205178	-2.28505	down
CEP95	4.80013e-12	2.05677e-10	0.423068	-1.24104	down
KCNC3	5.99929e-12	2.5306e-10	0.374275	-1.41783	down
ABCA2	6.07214e-12	2.55605e-10	0.445888	-1.16525	down
CDK11A	6.0899e-12	2.56089e-10	0.484599	-1.04514	down
ENSG00000280239	6.19374e-12	2.59095e-10	0.337497	-1.56705	down
ENSG00000279203	6.40356e-12	2.66316e-10	0.206449	-2.27614	down
TAF1C	6.53362e-12	2.71122e-10	0.439497	-1.18608	down
ENSG00000258581	6.94922e-12	2.88076e-10	0.132093	-2.92037	down
PXN-AS1	7.11517e-12	2.94656e-10	0.389839	-1.35905	down
C19orf71	7.35885e-12	3.04131e-10	0.412024	-1.2792	down
B3GNTL1	7.72433e-12	3.16674e-10	0.490138	-1.02874	down
ATP2A1	7.7368e-12	3.16868e-10	0.350875	-1.51097	down
ENSG00000206567	8.21848e-12	3.3428e-10	0.463456	-1.1095	down
AGAP14P	8.34734e-12	3.38817e-10	0.292397	-1.774	down
RNU1-153P	8.79244e-12	3.55472e-10	0.237589	-2.07346	down
SLC34A2	9.98853e-12	4.00659e-10	0.00254523	-8.61799	down
USP43	1.07429e-11	4.29235e-10	0.18259	-2.45332	down
MIR6753	1.07982e-11	4.30602e-10	0.228315	-2.1309	down
RGPD4	1.24163e-11	4.87986e-10	0.48022	-1.05823	down
DOCK5	1.2455e-11	4.89034e-10	0.468628	-1.09348	down
DGUOK-AS1	1.29516e-11	5.06102e-10	0.485069	-1.04374	down
NPHP4	1.37697e-11	5.37044e-10	0.492449	-1.02195	down
SCNN1D	1.44392e-11	5.60481e-10	0.350492	-1.51255	down
ENSG00000262766	1.51751e-11	5.85158e-10	0.298173	-1.74578	down
CCDC159	1.58855e-11	6.07974e-10	0.435615	-1.19887	down
ENSG00000264112	1.61217e-11	6.16426e-10	0.421903	-1.24502	down
ENSG00000258559	1.70986e-11	6.51949e-10	0.368527	-1.44016	down
ENSG00000280214	1.81388e-11	6.8968e-10	0.142309	-2.8129	down
CYP4F35P	1.90206e-11	7.18557e-10	0.215277	-2.21573	down
DTX2P1-UPK3BP1-PMS2P11	2.02867e-11	7.64238e-10	0.450946	-1.14897	down
CILP	2.04731e-11	7.70549e-10	0.299164	-1.74099	down
ENSG00000287631	2.13905e-11	8.02859e-10	0.169384	-2.56163	down
LINC01948	2.15732e-11	8.08974e-10	0.424935	-1.23469	down
GRIN2D	2.17651e-11	8.13932e-10	0.345722	-1.53232	down
MIOS-DT	2.18888e-11	8.17811e-10	0.35408	-1.49785	down
P4HA2	2.20406e-11	8.21977e-10	0.0130362	-6.26133	down
ENO3	2.36878e-11	8.80197e-10	0.491197	-1.02563	down
GSDMB	2.47719e-11	9.16315e-10	0.4095	-1.28806	down
MUC4	2.55081e-11	9.42692e-10	0.148876	-2.74781	down
MAPK8IP3	2.56788e-11	9.48145e-10	0.474575	-1.07529	down
MSANTD2	3.03273e-11	1.11275e-09	0.424108	-1.2375	down
C1orf159	3.0809e-11	1.1294e-09	0.487219	-1.03736	down
IL11RA	3.14167e-11	1.14962e-09	0.375922	-1.41149	down
RAPGEF3	3.26028e-11	1.18877e-09	0.291532	-1.77828	down
ASMTL-AS1	3.35522e-11	1.21795e-09	0.26142	-1.93556	down
RAD51-AS1	3.4028e-11	1.23303e-09	0.499164	-1.00241	down
AGBL2	3.42668e-11	1.23949e-09	0.426739	-1.22858	down
GPT	3.46564e-11	1.25137e-09	0.30469	-1.71459	down
ENSG00000273151	3.48811e-11	1.25837e-09	0.383928	-1.38109	down
ENSG00000279278	3.72048e-11	1.33396e-09	0.293137	-1.77035	down
CCDC183-AS1	3.91015e-11	1.39706e-09	0.372149	-1.42605	down
ENSG00000261172	3.93906e-11	1.40384e-09	0.250291	-1.99832	down
NPIPB6	3.976e-11	1.41318e-09	0.315699	-1.66338	down
NPIPB3	3.9804e-11	1.41351e-09	0.270346	-1.88712	down
BMP8A	4.33565e-11	1.5264e-09	0.385508	-1.37517	down
C6orf132	4.54495e-11	1.59597e-09	0.182462	-2.45433	down
CLEC7A	4.91845e-11	1.7168e-09	0.413143	-1.27529	down
MYH3	5.43727e-11	1.88501e-09	0.344525	-1.53732	down
ENSG00000244480	5.83729e-11	2.01005e-09	0.409696	-1.28738	down
LINC01347	6.26088e-11	2.13667e-09	0.33588	-1.57398	down
SIGLEC22P	6.50029e-11	2.21357e-09	0.397201	-1.33206	down
TERF1P7	6.71561e-11	2.28174e-09	0.354656	-1.49551	down
MS4A4E	6.73719e-11	2.28717e-09	0.429642	-1.21879	down
ENSG00000236255	6.81912e-11	2.31307e-09	0.351092	-1.51008	down
ENSG00000227370	6.86226e-11	2.32577e-09	0.245989	-2.02334	down
THBS3-AS1	7.01599e-11	2.37394e-09	0.290399	-1.78389	down
LINC01237	7.18957e-11	2.42664e-09	0.268075	-1.89929	down
TMEM259	7.25728e-11	2.44546e-09	0.47203	-1.08305	down
ZNF44	7.46932e-11	2.50863e-09	0.497388	-1.00756	down
CCNL2	7.72456e-11	2.58586e-09	0.478781	-1.06256	down
ENSG00000272578	8.06767e-11	2.6963e-09	0.486387	-1.03982	down
KRT8P46	8.56801e-11	2.84723e-09	0.338235	-1.5639	down
LUC7L	8.99812e-11	2.98046e-09	0.497267	-1.00791	down
CHTF18	9.29077e-11	3.07242e-09	0.477476	-1.0665	down
SEPTIN7P2	9.56499e-11	3.15544e-09	0.443957	-1.17151	down
TCF7L1	1.01301e-10	3.32845e-09	0.323693	-1.6273	down
SYT15B	1.02829e-10	3.3705e-09	0.246173	-2.02226	down
TTC21A	1.06452e-10	3.48649e-09	0.418852	-1.25549	down
ZNF532	1.11415e-10	3.62289e-09	0.414173	-1.27169	down
DCST2	1.17839e-10	3.81359e-09	0.379396	-1.39822	down
ENSG00000272720	1.19916e-10	3.87466e-09	0.179197	-2.48038	down
LINC00937	1.3459e-10	4.32827e-09	0.275889	-1.85784	down
FAM229A	1.35991e-10	4.36302e-09	0.474213	-1.07639	down
CTC1	1.46848e-10	4.70029e-09	0.49816	-1.00532	down
LINC01410	1.4728e-10	4.71042e-09	0.284226	-1.81489	down
VPS9D1	1.52173e-10	4.85932e-09	0.463654	-1.10888	down
ENSG00000271662	1.57831e-10	5.02429e-09	0.228618	-2.12899	down
FAM157A	1.61128e-10	5.10934e-09	0.264245	-1.92005	down
ARAP1-AS2	1.74893e-10	5.49468e-09	0.302288	-1.72601	down
NDUFA6-DT	1.79743e-10	5.63656e-09	0.46462	-1.10588	down
ENSG00000279434	1.80321e-10	5.64784e-09	0.310039	-1.68948	down
ENSG00000223374	1.8691e-10	5.83632e-09	0.39402	-1.34366	down
RCN1P2	1.95574e-10	6.07439e-09	0.215427	-2.21473	down
LTB4R2	2.02925e-10	6.2836e-09	0.44832	-1.1574	down
ADCY10P1	2.04617e-10	6.3312e-09	0.350408	-1.51289	down
ENSG00000287385	2.11398e-10	6.52619e-09	0.249949	-2.00029	down
FRMD4A	2.12772e-10	6.56366e-09	0.410862	-1.28327	down
CLEC12B	2.15077e-10	6.62975e-09	0.395098	-1.33972	down
ENSG00000267244	2.17071e-10	6.68619e-09	0.449163	-1.15469	down
SLC16A6P1	2.29847e-10	7.05844e-09	0.345837	-1.53184	down
MICAL1	2.37062e-10	7.25818e-09	0.484396	-1.04574	down
ENSG00000279812	2.44531e-10	7.46451e-09	0.239332	-2.06291	down
RAPGEFL1	2.45978e-10	7.50305e-09	0.372638	-1.42415	down
TGFB3	2.72917e-10	8.25699e-09	0.493646	-1.01845	down
GRIN3B	2.77112e-10	8.37773e-09	0.228475	-2.12989	down
LRRN2	2.9632e-10	8.89918e-09	0.377579	-1.40515	down
EOLA1-DT	3.00494e-10	8.99857e-09	0.283346	-1.81936	down
NME8	3.15721e-10	9.41955e-09	0.377562	-1.40522	down
LINC02969	3.20417e-10	9.54572e-09	0.389235	-1.36129	down
SPPL2B	3.42101e-10	1.01473e-08	0.486031	-1.04088	down
ENSG00000288065	3.46741e-10	1.02552e-08	0.409758	-1.28716	down
ENSG00000266896	3.66124e-10	1.07894e-08	0.418797	-1.25568	down
ENSG00000260953	3.75435e-10	1.104e-08	0.25665	-1.96213	down
ENSG00000265205	3.89209e-10	1.14203e-08	0.347741	-1.52392	down
ENSG00000267934	3.92269e-10	1.1469e-08	0.127466	-2.97181	down
HOOK2	4.01215e-10	1.16971e-08	0.45975	-1.12108	down
ENSG00000280334	4.03241e-10	1.1731e-08	0.333755	-1.58314	down
OR7E140P	4.06102e-10	1.18058e-08	0.251741	-1.98999	down
ZNF594-DT	4.08322e-10	1.18619e-08	0.479748	-1.05965	down
ENSG00000275807	4.40213e-10	1.26981e-08	0.212316	-2.23572	down
EMX2OS	5.27635e-10	1.50604e-08	0.00141599	-9.46397	down
ZNF589	5.513e-10	1.56921e-08	0.488292	-1.03418	down
ENSG00000254851	5.86981e-10	1.66151e-08	0.431606	-1.21221	down
MUC20P1	5.9362e-10	1.67798e-08	0.260674	-1.93968	down
SRPK3	6.16286e-10	1.73247e-08	0.261422	-1.93555	down
CROCC2	6.74978e-10	1.88193e-08	0.206254	-2.2775	down
CYP2D8P	7.1317e-10	1.983e-08	0.338776	-1.5616	down
ECHDC2	7.16654e-10	1.99133e-08	0.475515	-1.07244	down
DLX4	7.22823e-10	2.00711e-08	0.321871	-1.63545	down
ENSG00000280046	7.24046e-10	2.00914e-08	0.457957	-1.12672	down
BEAN1-AS1	7.25876e-10	2.01285e-08	0.233286	-2.09983	down
PHB1P9	7.57281e-10	2.09426e-08	0.310651	-1.68663	down
CDH6	7.65659e-10	2.11456e-08	0.00818002	-6.93368	down
FAM215B	7.72256e-10	2.13134e-08	0.430793	-1.21493	down
MUC20-OT1	8.68808e-10	2.37695e-08	0.462105	-1.11371	down
CDH18	8.96712e-10	2.44838e-08	0.00107671	-9.85916	down
ENSG00000241678	9.23208e-10	2.51568e-08	0.214113	-2.22355	down
ENSG00000266980	9.88743e-10	2.67288e-08	0.328045	-1.60803	down
ENSG00000244932	9.93196e-10	2.68137e-08	0.417363	-1.26063	down
TBC1D3C	1.0542e-09	2.83295e-08	0.386552	-1.37127	down
TPH1	1.08031e-09	2.89642e-08	0.385423	-1.37548	down
AGAP10P	1.09124e-09	2.92098e-08	0.34335	-1.54225	down
CXorf65	1.17342e-09	3.12459e-08	0.212823	-2.23227	down
ENSG00000246203	1.17447e-09	3.12536e-08	0.427764	-1.22511	down
ENSG00000272836	1.18639e-09	3.1509e-08	0.344896	-1.53577	down
RAB11FIP1P1	1.22322e-09	3.23792e-08	0.432981	-1.20762	down
ATP13A3-DT	1.33278e-09	3.51458e-08	0.308445	-1.69692	down
KCNJ5	1.34607e-09	3.54733e-08	0.0117184	-6.41508	down
MAN2C1	1.34721e-09	3.54789e-08	0.476589	-1.06918	down
SLC25A35	1.34886e-09	3.54789e-08	0.498655	-1.00389	down
KIAA0895L	1.47004e-09	3.84675e-08	0.484038	-1.04681	down
TAGLN	1.53027e-09	3.9967e-08	0.367709	-1.44336	down
ENSG00000268087	1.64369e-09	4.27381e-08	0.449456	-1.15375	down
ENSG00000280402	1.64791e-09	4.28204e-08	0.285031	-1.81081	down
ENSG00000267904	1.89984e-09	4.89932e-08	0.420229	-1.25075	down
CSNK1G2-AS1	1.95229e-09	5.01874e-08	0.248761	-2.00717	down
CCDC78	2.17726e-09	5.54822e-08	0.37461	-1.41654	down
PRKXP1	2.25463e-09	5.73821e-08	0.40177	-1.31556	down
ENSG00000255182	2.30478e-09	5.85855e-08	0.288177	-1.79497	down
PKD1P5	2.33696e-09	5.92561e-08	0.456651	-1.13084	down
RHBDF2	2.42107e-09	6.11989e-08	0.486703	-1.03889	down
HEXIM2-AS1	2.49056e-09	6.28001e-08	0.404768	-1.30483	down
RCN3	2.53137e-09	6.37114e-08	0.419781	-1.25229	down
GJB3	2.70658e-09	6.75801e-08	0.000862506	-10.1792	down
HERC2P10	2.77401e-09	6.91793e-08	0.164822	-2.60102	down
RHOT1P1	2.80577e-09	6.98435e-08	0.260727	-1.93939	down
PDE1B	2.8439e-09	7.06452e-08	0.426295	-1.23008	down
GRM2	3.05699e-09	7.53174e-08	0.348045	-1.52266	down
ENSG00000272849	3.13589e-09	7.71137e-08	0.382584	-1.38615	down
MIR6859-1	3.25721e-09	7.99132e-08	0.328455	-1.60623	down
PSMC3IP	3.35273e-09	8.20104e-08	0.489267	-1.03131	down
ZNF600	3.39286e-09	8.28928e-08	0.313362	-1.6741	down
ENSG00000275371	3.44751e-09	8.41778e-08	0.314527	-1.66875	down
LRGUK	3.56189e-09	8.666e-08	0.223802	-2.1597	down
UBE2Q2P1	3.56158e-09	8.666e-08	0.376941	-1.40759	down
LGI4	3.80765e-09	9.20002e-08	0.225432	-2.14924	down
CCDC180	3.80839e-09	9.20002e-08	0.341286	-1.55095	down
ZDHHC11	3.81368e-09	9.20735e-08	0.424383	-1.23656	down
ESRP1	3.9451e-09	9.50779e-08	0.00807172	-6.95291	down
EML6	3.97862e-09	9.57728e-08	0.427933	-1.22454	down
ENSG00000250575	4.0262e-09	9.6804e-08	0.31452	-1.66878	down
PHC1P1	4.0527e-09	9.72695e-08	0.497029	-1.0086	down
CYLD-AS1	4.16652e-09	9.95921e-08	0.421159	-1.24756	down
ARHGAP33	4.47299e-09	1.06172e-07	0.420888	-1.24849	down
ENSG00000282572	4.53859e-09	1.07542e-07	0.189996	-2.39596	down
ADAMTS10	4.53702e-09	1.07542e-07	0.457873	-1.12698	down
ENSG00000224888	4.58246e-09	1.08411e-07	0.318506	-1.65061	down
SUSD2	4.58323e-09	1.08411e-07	0.350833	-1.51114	down
FERP1	4.73922e-09	1.11842e-07	0.171793	-2.54126	down
TM9SF5P	4.79335e-09	1.12924e-07	0.235253	-2.08771	down
ENSG00000285728	4.83174e-09	1.13698e-07	0.471101	-1.08589	down
ENSG00000279568	4.92625e-09	1.15788e-07	0.298776	-1.74286	down
MAP3K2-DT	5.22786e-09	1.22736e-07	0.335007	-1.57774	down
ENSG00000287855	5.32707e-09	1.24636e-07	0.261211	-1.93671	down
OMG	5.32175e-09	1.24636e-07	0.357474	-1.48409	down
HCG25	5.32561e-09	1.24636e-07	0.410273	-1.28534	down
TSPAN3	5.46606e-09	1.27523e-07	0.492379	-1.02216	down
NPIPB10P	5.69709e-09	1.32384e-07	0.215524	-2.21408	down
AGAP7P	5.87071e-09	1.36109e-07	0.359936	-1.47419	down
BAIAP2L1	5.87026e-09	1.36109e-07	0.375083	-1.41472	down
ITIH4	5.97457e-09	1.38281e-07	0.369921	-1.43471	down
GOLGA6L4	6.04973e-09	1.39942e-07	0.412722	-1.27676	down
ENSG00000270127	6.07824e-09	1.40521e-07	0.410831	-1.28338	down
ADGRB1	6.16547e-09	1.42297e-07	0.409263	-1.2889	down
ENSG00000279801	6.35118e-09	1.46335e-07	0.168112	-2.57251	down
CENPV	6.70138e-09	1.54056e-07	0.481492	-1.05442	down
ENSG00000253200	6.82117e-09	1.56634e-07	0.492825	-1.02085	down
ENSG00000289698	6.83241e-09	1.56804e-07	0.470883	-1.08656	down
TBC1D3	6.84597e-09	1.57027e-07	0.421235	-1.2473	down
ENSG00000279933	6.92089e-09	1.58423e-07	0.323691	-1.62731	down
ENSG00000273729	7.03054e-09	1.6063e-07	0.411409	-1.28135	down
C1QTNF6	7.17913e-09	1.63476e-07	0.46708	-1.09826	down
ENSG00000239763	7.35363e-09	1.6717e-07	0.418015	-1.25837	down
CNTNAP1	7.49596e-09	1.69933e-07	0.436689	-1.19532	down
ENSG00000283294	8.12315e-09	1.83541e-07	0.264595	-1.91814	down
SLC29A2	8.3134e-09	1.87322e-07	0.449848	-1.15249	down
TBC1D27P	8.33092e-09	1.8751e-07	0.364229	-1.45708	down
ENSG00000284738	8.94131e-09	1.99927e-07	0.296276	-1.75498	down
LMNTD2	9.01173e-09	2.01392e-07	0.431526	-1.21248	down
LMLN	9.32015e-09	2.07264e-07	0.435092	-1.20061	down
PKD1P2	9.43027e-09	2.09371e-07	0.337615	-1.56655	down
GOLGA6L9	9.495e-09	2.10694e-07	0.376115	-1.41075	down
GPR75	1.00801e-08	2.22471e-07	0.476291	-1.07009	down
LRRC37A3	1.00933e-08	2.2264e-07	0.34759	-1.52454	down
LINC02604	1.04176e-08	2.2967e-07	0.294152	-1.76536	down
ENSG00000285103	1.05131e-08	2.31152e-07	0.320406	-1.64203	down
LHX4	1.08229e-08	2.37326e-07	0.444583	-1.16948	down
RGPD1	1.15175e-08	2.52286e-07	0.357444	-1.48421	down
DHDDS-AS1	1.15391e-08	2.52624e-07	0.364456	-1.45618	down
ENSG00000249626	1.16502e-08	2.54783e-07	0.261965	-1.93255	down
BEAN1	1.16858e-08	2.55426e-07	0.280333	-1.83479	down
ENSG00000226310	1.21059e-08	2.63902e-07	0.348592	-1.52039	down
CORO1A-AS1	1.22712e-08	2.67364e-07	0.467198	-1.0979	down
ENSG00000285803	1.23679e-08	2.69326e-07	0.427125	-1.22727	down
GABRR2	1.26703e-08	2.75618e-07	0.36558	-1.45174	down
LINC02352	1.33289e-08	2.89022e-07	0.454415	-1.13792	down
ENSG00000283674	1.36227e-08	2.94456e-07	0.293516	-1.76849	down
MAMDC4	1.36204e-08	2.94456e-07	0.445137	-1.16768	down
LHFPL5	1.42289e-08	3.06586e-07	0.479917	-1.05914	down
ENSG00000204584	1.44009e-08	3.09964e-07	0.332203	-1.58986	down
HNRNPK-AS1	1.60102e-08	3.42439e-07	0.40817	-1.29276	down
SPAG5	1.61671e-08	3.45615e-07	0.496818	-1.00921	down
ENSG00000240591	1.61914e-08	3.45772e-07	0.407984	-1.29341	down
UPK3BL3P	1.64937e-08	3.51677e-07	0.40316	-1.31058	down
TBC1D3I	1.66669e-08	3.55185e-07	0.358808	-1.47872	down
ATP2B2	1.71469e-08	3.64084e-07	0.133385	-2.90633	down
ENSG00000205236	1.72666e-08	3.66436e-07	0.337915	-1.56527	down
ENSG00000257270	1.80963e-08	3.83049e-07	0.449948	-1.15217	down
PIDD1	1.82817e-08	3.86373e-07	0.476021	-1.0709	down
ENSG00000285632	1.88078e-08	3.96671e-07	0.338555	-1.56254	down
ENGASE	1.93207e-08	4.06232e-07	0.49387	-1.0178	down
UNC5CL	1.991e-08	4.17548e-07	0.485667	-1.04196	down
ENSG00000231964	2.00241e-08	4.19726e-07	0.245145	-2.02829	down
ENSG00000286681	2.03484e-08	4.25611e-07	0.391541	-1.35276	down
NPIPB7	2.06386e-08	4.31059e-07	0.363376	-1.46046	down
ENSG00000230092	2.16333e-08	4.49766e-07	0.382411	-1.38681	down
PANX2	2.18997e-08	4.55001e-07	0.343361	-1.5422	down
LRRC37A2	2.27988e-08	4.71837e-07	0.467129	-1.09811	down
SPDYE6	2.34745e-08	4.84106e-07	0.387857	-1.3664	down
GOLGA8H	2.36763e-08	4.87284e-07	0.490078	-1.02892	down
ENSG00000277999	2.39872e-08	4.93186e-07	0.30929	-1.69297	down
PAM16	2.57916e-08	5.2684e-07	0.42961	-1.2189	down
GRIN2B	2.96782e-08	5.99933e-07	0.0156519	-5.99752	down
CCDC191	2.97218e-08	6.00222e-07	0.499323	-1.00196	down
SLC25A25-AS1	3.03602e-08	6.1168e-07	0.42889	-1.22132	down
IGBP1-AS1	3.1068e-08	6.24937e-07	0.238401	-2.06854	down
TCTN1	3.16288e-08	6.34656e-07	0.485971	-1.04106	down
ENSG00000280137	3.33145e-08	6.65867e-07	0.227198	-2.13798	down
ENSG00000264456	3.38336e-08	6.7558e-07	0.354515	-1.49608	down
PGM5P2	3.54574e-08	7.0422e-07	0.441274	-1.18025	down
ENSG00000280077	3.56273e-08	7.06907e-07	0.458533	-1.1249	down
SLC9A5	3.69087e-08	7.30207e-07	0.401103	-1.31795	down
MHENCR	3.8125e-08	7.52086e-07	0.431776	-1.21164	down
ENSG00000267344	3.88062e-08	7.64048e-07	0.447782	-1.15913	down
NRADDP	3.91498e-08	7.69701e-07	0.274781	-1.86365	down
ENSG00000279425	3.91314e-08	7.69701e-07	0.406898	-1.29726	down
ENSG00000260735	4.0879e-08	8.01769e-07	0.254932	-1.97181	down
RNU6-1053P	4.17636e-08	8.18726e-07	0.252906	-1.98332	down
PLXNB1	4.19144e-08	8.20896e-07	0.413516	-1.27399	down
MYBPC3	4.21991e-08	8.25284e-07	0.337644	-1.56642	down
CES4A	4.27056e-08	8.34791e-07	0.456627	-1.13091	down
ENSG00000232934	4.82967e-08	9.36471e-07	0.45166	-1.14669	down
SMG1P7	4.90153e-08	9.49054e-07	0.49815	-1.00535	down
ZNF439	5.05699e-08	9.77764e-07	0.421686	-1.24576	down
ENSG00000267002	5.19128e-08	1.00042e-06	0.49383	-1.01791	down
CHKB-CPT1B	5.30352e-08	1.01868e-06	0.434208	-1.20354	down
PLEKHA7	5.35754e-08	1.02809e-06	0.466052	-1.10144	down
TRO	5.39227e-08	1.0333e-06	0.374788	-1.41585	down
ITGAX	5.59916e-08	1.06794e-06	0.431901	-1.21123	down
PPP1R3E	5.64844e-08	1.07634e-06	0.449658	-1.1531	down
NPIPB9	5.88218e-08	1.11827e-06	0.327163	-1.61192	down
ENSG00000260711	5.95968e-08	1.13248e-06	0.390617	-1.35617	down
ACAN	6.16044e-08	1.16683e-06	0.0286203	-5.12682	down
BCL2L15	6.2392e-08	1.17956e-06	0.447697	-1.15941	down
SYT15-AS1	6.24453e-08	1.18002e-06	0.269049	-1.89406	down
SPDYE10	6.37234e-08	1.20195e-06	0.416091	-1.26503	down
ENSG00000279693	6.43773e-08	1.2119e-06	0.303129	-1.722	down
TPM2	6.6998e-08	1.25618e-06	0.343353	-1.54223	down
ENSG00000280332	6.76009e-08	1.26632e-06	0.464975	-1.10477	down
ENSG00000259540	7.07154e-08	1.31862e-06	0.362237	-1.465	down
ENSG00000272183	7.09031e-08	1.32152e-06	0.193572	-2.36906	down
ENSG00000275888	7.24181e-08	1.34607e-06	0.277529	-1.84929	down
MIR29B2CHG	7.24813e-08	1.34664e-06	0.464812	-1.10528	down
CACTIN-AS1	7.35962e-08	1.36425e-06	0.30564	-1.71009	down
ASIC3	7.39611e-08	1.37039e-06	0.324803	-1.62236	down
TBC1D3B	7.62587e-08	1.40645e-06	0.328846	-1.60452	down
LINC01126	7.64547e-08	1.40893e-06	0.342094	-1.54754	down
ITGB8	7.86233e-08	1.44499e-06	0.0740993	-3.7544	down
MYH7B	7.95304e-08	1.45969e-06	0.419631	-1.25281	down
LINC01002	8.02902e-08	1.47231e-06	0.243637	-2.0372	down
ENSG00000229808	8.06531e-08	1.4783e-06	0.386852	-1.37015	down
ENSG00000223522	8.117e-08	1.48644e-06	0.302861	-1.72327	down
XPC-AS1	8.18824e-08	1.49815e-06	0.397305	-1.33168	down
ENSG00000275582	8.40715e-08	1.53477e-06	0.337197	-1.56834	down
ENSG00000287074	8.56272e-08	1.55899e-06	0.385	-1.37707	down
ADGRB3-DT	8.65177e-08	1.5738e-06	0.255422	-1.96904	down
ENSG00000286964	9.15931e-08	1.66021e-06	0.377876	-1.40402	down
ENSG00000286365	9.68487e-08	1.74927e-06	0.262913	-1.92734	down
ENSG00000280287	9.82938e-08	1.77274e-06	0.35132	-1.50914	down
CYP4F29P	1.01484e-07	1.82573e-06	0.060776	-4.04035	down
ENSG00000205959	1.01643e-07	1.82779e-06	0.332439	-1.58884	down
STRCP1	1.01798e-07	1.82977e-06	0.265345	-1.91406	down
ENSG00000284606	1.02045e-07	1.8334e-06	0.417061	-1.26167	down
ENSG00000279722	1.02396e-07	1.8389e-06	0.396998	-1.3328	down
RAD52	1.0327e-07	1.85378e-06	0.489993	-1.02917	down
CCDC200	1.07112e-07	1.9177e-06	0.391136	-1.35426	down
ENSG00000279283	1.07453e-07	1.92297e-06	0.174052	-2.52241	down
NPR2	1.11009e-07	1.98225e-06	0.416173	-1.26475	down
PTCH2	1.11315e-07	1.98686e-06	0.343021	-1.54363	down
SPTBN5	1.13964e-07	2.03059e-06	0.421494	-1.24641	down
PROX2	1.15288e-07	2.04972e-06	0.477738	-1.06571	down
BCO2	1.16552e-07	2.06859e-06	0.404183	-1.30692	down
EXTL3-AS1	1.19884e-07	2.12311e-06	0.308509	-1.69662	down
ENSG00000267016	1.21132e-07	2.14151e-06	0.264982	-1.91604	down
TSPOAP1	1.21638e-07	2.14945e-06	0.461591	-1.11531	down
MYO15A	1.22689e-07	2.16435e-06	0.428672	-1.22205	down
ENSG00000286196	1.2741e-07	2.23894e-06	0.321712	-1.63616	down
ENSG00000213279	1.28477e-07	2.2538e-06	0.16688	-2.58312	down
MEX3A	1.36298e-07	2.37572e-06	0.0757872	-3.7219	down
NPAS3	1.39681e-07	2.43054e-06	0.00281074	-8.47483	down
ENSG00000280407	1.42637e-07	2.47459e-06	0.389808	-1.35916	down
ENAH	1.50358e-07	2.60192e-06	0.155381	-2.68612	down
ENSG00000232295	1.53669e-07	2.65809e-06	0.369909	-1.43476	down
BRPF3-AS1	1.54047e-07	2.66351e-06	0.38317	-1.38394	down
MIR5587	1.54902e-07	2.67716e-06	0.13155	-2.92632	down
CACNG4	1.65423e-07	2.84096e-06	0.0552906	-4.17682	down
ENSG00000267048	1.65499e-07	2.84108e-06	0.293466	-1.76873	down
CGN	1.71793e-07	2.94294e-06	0.205742	-2.28109	down
LINC01547	1.72672e-07	2.95677e-06	0.427312	-1.22664	down
RPL31P46	1.72971e-07	2.96065e-06	0.475656	-1.07201	down
ENSG00000276952	1.73453e-07	2.96765e-06	0.298806	-1.74272	down
PAXBP1-AS1	1.77308e-07	3.02727e-06	0.459452	-1.12202	down
ENSG00000279432	1.79995e-07	3.06803e-06	0.238494	-2.06797	down
ENSG00000288954	1.84367e-07	3.13732e-06	0.31601	-1.66196	down
ANO9	1.87386e-07	3.18339e-06	0.407077	-1.29663	down
TAPT1-AS1	1.88157e-07	3.19383e-06	0.46239	-1.11282	down
CSF3R	1.92371e-07	3.26399e-06	0.436016	-1.19755	down
SEC14L1P1	1.92858e-07	3.27091e-06	0.456944	-1.12991	down
ENSG00000279649	1.98206e-07	3.35325e-06	0.445558	-1.16632	down
MAPK8IP1	2.03872e-07	3.44627e-06	0.414019	-1.27223	down
ENSG00000288612	2.04004e-07	3.44707e-06	0.359198	-1.47715	down
LINC00299	2.05517e-07	3.46834e-06	0.467516	-1.09691	down
SGSM2-AS1	2.07597e-07	3.4991e-06	0.410022	-1.28623	down
ENSG00000225032	2.14385e-07	3.60312e-06	0.423962	-1.23799	down
CHKB	2.21282e-07	3.70836e-06	0.455582	-1.13422	down
ENSG00000276718	2.33509e-07	3.89459e-06	0.488444	-1.03373	down
ENSG00000288534	2.34417e-07	3.90606e-06	0.00028442	-11.7797	down
ITGB6	2.35389e-07	3.92066e-06	0.0015146	-9.36685	down
ENSG00000268218	2.37291e-07	3.95033e-06	0.447388	-1.1604	down
RNU6-878P	2.39639e-07	3.98333e-06	0.240526	-2.05573	down
ENSG00000269954	2.40084e-07	3.9891e-06	0.468322	-1.09443	down
LCN12	2.41741e-07	4.015e-06	0.359777	-1.47482	down
ENSG00000289092	2.45286e-07	4.07058e-06	0.43436	-1.20304	down
ENSG00000273179	2.47679e-07	4.10862e-06	0.309534	-1.69183	down
ENSG00000235138	2.49277e-07	4.1301e-06	0.284538	-1.81331	down
POU6F1	2.4982e-07	4.13742e-06	0.467982	-1.09547	down
HSF4	2.52499e-07	4.1784e-06	0.408671	-1.29099	down
TMPRSS9	2.54424e-07	4.20469e-06	0.319166	-1.64762	down
ENSG00000262979	2.63344e-07	4.34205e-06	0.125491	-2.99435	down
ENSG00000232710	2.63965e-07	4.34877e-06	0.350195	-1.51377	down
ASB16	2.67624e-07	4.40019e-06	0.445782	-1.16559	down
ENSG00000267632	2.77017e-07	4.53275e-06	0.36234	-1.46459	down
PRPS1P2	2.84344e-07	4.64519e-06	0.318027	-1.65278	down
RNY4P10	2.84887e-07	4.6522e-06	0.344349	-1.53806	down
SPTBN2	2.89267e-07	4.71421e-06	0.311741	-1.68158	down
HMGB3P24	2.9429e-07	4.78473e-06	0.338672	-1.56204	down
ENSG00000269481	3.17739e-07	5.14346e-06	0.330164	-1.59875	down
ENSG00000240219	3.24793e-07	5.24726e-06	0.364921	-1.45435	down
ENSG00000273066	3.25728e-07	5.26029e-06	0.438169	-1.19044	down
RERE-AS1	3.26189e-07	5.26567e-06	0.343334	-1.54232	down
ENSG00000286808	3.3377e-07	5.37743e-06	0.438835	-1.18825	down
PPT2-EGFL8	3.43565e-07	5.51783e-06	0.481497	-1.0544	down
FBN2	3.54088e-07	5.67346e-06	0.365828	-1.45076	down
SHISA9	3.54332e-07	5.67515e-06	0.0175557	-5.83192	down
CICP13	3.58404e-07	5.72737e-06	0.225478	-2.14894	down
SPDYE9	3.69494e-07	5.88799e-06	0.418888	-1.25536	down
LINC00173	3.73674e-07	5.94376e-06	0.327752	-1.60932	down
EDN1	3.74132e-07	5.94733e-06	0.394268	-1.34275	down
OGFR-AS1	3.78323e-07	6.00527e-06	0.323936	-1.62622	down
UPK1B	3.80563e-07	6.03145e-06	0.00938579	-6.73531	down
ENSG00000234936	3.81165e-07	6.03865e-06	0.348044	-1.52266	down
ENSG00000258728	3.82927e-07	6.06187e-06	0.493452	-1.01902	down
ENSG00000286018	3.86036e-07	6.10636e-06	0.434583	-1.20229	down
BTBD19	3.9719e-07	6.26341e-06	0.401424	-1.3168	down
LINC02656	3.98129e-07	6.27578e-06	0.354148	-1.49757	down
ENSG00000286302	3.99685e-07	6.29789e-06	0.262763	-1.92817	down
ENSG00000262370	4.1269e-07	6.48391e-06	0.44245	-1.17641	down
ADAMTSL4-AS2	4.24415e-07	6.64402e-06	0.247062	-2.01705	down
FBXO40	4.34816e-07	6.79643e-06	0.256065	-1.96542	down
TRMT61A-DT	4.46512e-07	6.96061e-06	0.455316	-1.13506	down
ENSG00000234961	4.49316e-07	6.99366e-06	0.249352	-2.00374	down
CUBN	4.64006e-07	7.2031e-06	0.396164	-1.33583	down
VENTX	4.68097e-07	7.26385e-06	0.491575	-1.02452	down
TBC1D3H	4.73695e-07	7.33958e-06	0.364886	-1.45448	down
ACTG1P17	4.77162e-07	7.3877e-06	0.314404	-1.66931	down
ENSG00000271754	4.80498e-07	7.43091e-06	0.342337	-1.54651	down
DLEU2	4.82244e-07	7.45508e-06	0.471986	-1.08318	down
MIR23AHG	4.89962e-07	7.56296e-06	0.386384	-1.37189	down
TSPYL2	4.92047e-07	7.58368e-06	0.425219	-1.23372	down
SH3GL1P1	5.01252e-07	7.71102e-06	0.422908	-1.24158	down
RIMS1	5.04195e-07	7.75045e-06	0.00946151	-6.72371	down
PABPC1P7	5.11627e-07	7.85584e-06	0.289049	-1.79061	down
ENSG00000284707	5.18607e-07	7.94808e-06	0.406115	-1.30004	down
OPHN1	5.34237e-07	8.17843e-06	0.441104	-1.18081	down
TNS2-AS1	5.37174e-07	8.21724e-06	0.349251	-1.51766	down
LCNL1	5.38815e-07	8.23925e-06	0.280418	-1.83435	down
IZUMO4	5.4851e-07	8.3781e-06	0.487616	-1.03618	down
SLITRK2	5.55264e-07	8.4686e-06	0.00330768	-8.23996	down
MICALL2	5.59545e-07	8.52117e-06	0.499963	-1.00011	down
ENSG00000289913	5.696e-07	8.6614e-06	0.312318	-1.67891	down
MYO5B	5.96794e-07	9.02121e-06	0.269665	-1.89076	down
ENSG00000265690	5.98673e-07	9.04627e-06	0.21405	-2.22398	down
PLXDC1	6.08174e-07	9.16612e-06	0.404196	-1.30687	down
PAPLN	6.21108e-07	9.34382e-06	0.482415	-1.05165	down
ENSG00000251414	6.34987e-07	9.52807e-06	0.393612	-1.34515	down
ADAM11	6.45922e-07	9.68503e-06	0.341724	-1.5491	down
CABP4	6.64071e-07	9.9353e-06	0.438025	-1.19091	down
AGER	6.8092e-07	1.01651e-05	0.420183	-1.25091	down
FTX	6.88861e-07	1.02761e-05	0.405232	-1.30318	down
ENSG00000259807	6.90788e-07	1.03011e-05	0.399839	-1.32251	down
SNORD124	7.13385e-07	1.06032e-05	0.294024	-1.76599	down
ENSG00000287934	7.2916e-07	1.08141e-05	0.409858	-1.2868	down
ENSG00000282542	7.70788e-07	1.13655e-05	0.260661	-1.93975	down
ENSG00000272661	7.75798e-07	1.14311e-05	0.16135	-2.63173	down
BACE1-AS	8.04692e-07	1.181e-05	0.429886	-1.21797	down
ENSG00000273489	8.07491e-07	1.1835e-05	0.0853718	-3.5501	down
ENSG00000254909	8.16391e-07	1.19474e-05	0.418401	-1.25704	down
CATSPER2	8.42029e-07	1.2283e-05	0.44012	-1.18403	down
JPX	8.42772e-07	1.22856e-05	0.470503	-1.08773	down
TMEM86B	8.53308e-07	1.24121e-05	0.498543	-1.00421	down
ADGRF1	8.56636e-07	1.24473e-05	0.00329632	-8.24493	down
GNRH1	8.60731e-07	1.24979e-05	0.461243	-1.1164	down
ENSG00000278985	8.85325e-07	1.28231e-05	0.270348	-1.88711	down
ENSG00000285596	9.01793e-07	1.30385e-05	0.415333	-1.26766	down
ZNF462	9.23988e-07	1.33217e-05	0.231456	-2.11119	down
ENSG00000233665	9.40761e-07	1.35492e-05	0.429744	-1.21845	down
SEPTIN7P13	9.56531e-07	1.3757e-05	0.405653	-1.30168	down
ENSG00000232611	9.66828e-07	1.38855e-05	0.396568	-1.33436	down
ENSG00000280138	9.71251e-07	1.39343e-05	0.410649	-1.28402	down
MRPS18AP1	9.78235e-07	1.40149e-05	0.330452	-1.59749	down
KLRG2	9.8692e-07	1.41195e-05	0.0232139	-5.42887	down
FAM238C	1.06924e-06	1.52172e-05	0.320715	-1.64063	down
SEPTIN7P10	1.0969e-06	1.55892e-05	0.276207	-1.85618	down
MIR4537	1.09834e-06	1.55989e-05	0.272531	-1.87551	down
TBC1D29P	1.12072e-06	1.58946e-05	0.302162	-1.72661	down
ENSG00000227388	1.14193e-06	1.6173e-05	0.344255	-1.53845	down
ENSG00000244151	1.15596e-06	1.63536e-05	0.355786	-1.49092	down
BOC	1.18576e-06	1.673e-05	0.0246955	-5.33961	down
ENSG00000273058	1.19788e-06	1.68894e-05	0.418397	-1.25705	down
NPIPB15	1.21829e-06	1.71417e-05	0.293014	-1.77096	down
ENSG00000260751	1.22957e-06	1.72884e-05	0.416386	-1.26401	down
AMOTL2	1.23832e-06	1.73876e-05	0.0356962	-4.80809	down
ENSG00000250909	1.23991e-06	1.74038e-05	0.38248	-1.38654	down
RGPD2	1.29624e-06	1.81323e-05	0.352561	-1.50405	down
MIR6859-2	1.31893e-06	1.84307e-05	0.391468	-1.35303	down
UBE2R2-AS1	1.36938e-06	1.90706e-05	0.325024	-1.62138	down
WASH5P	1.37164e-06	1.90955e-05	0.385279	-1.37602	down
ENSG00000248734	1.37268e-06	1.91035e-05	0.467824	-1.09596	down
CRYGS	1.38384e-06	1.92457e-05	0.416281	-1.26437	down
RNU6-1095P	1.39097e-06	1.93383e-05	0.180018	-2.47379	down
FMNL1-DT	1.40386e-06	1.94976e-05	0.466015	-1.10155	down
ENSG00000289691	1.40977e-06	1.95597e-05	0.462623	-1.11209	down
REC8	1.48569e-06	2.05295e-05	0.441913	-1.17817	down
PRR36	1.49914e-06	2.06943e-05	0.108352	-3.20621	down
CIART	1.51302e-06	2.08788e-05	0.335607	-1.57516	down
ENSG00000228434	1.5559e-06	2.13839e-05	0.456129	-1.13249	down
RPL23P2	1.61021e-06	2.2071e-05	0.24454	-2.03186	down
GAS6-AS1	1.61378e-06	2.21125e-05	0.379932	-1.39619	down
ENSG00000279744	1.62225e-06	2.22062e-05	0.360072	-1.47364	down
FLJ40194	1.62884e-06	2.22891e-05	0.439083	-1.18744	down
TBC1D3K	1.67365e-06	2.28639e-05	0.448177	-1.15786	down
ERICH6B	1.69768e-06	2.31767e-05	0.383618	-1.38226	down
C4B-AS1	1.72645e-06	2.3538e-05	0.374998	-1.41505	down
ENSG00000231443	1.74665e-06	2.37737e-05	0.301225	-1.73108	down
ENSG00000288970	1.74652e-06	2.37737e-05	0.373324	-1.4215	down
MIR6774	1.75704e-06	2.38923e-05	0.37622	-1.41035	down
ENSG00000259562	1.76778e-06	2.40054e-05	0.339509	-1.55848	down
PPFIBP1	1.77238e-06	2.40439e-05	0.326292	-1.61576	down
ENSG00000268047	1.84033e-06	2.49244e-05	0.240972	-2.05306	down
LTBP3	1.84414e-06	2.49677e-05	0.45712	-1.12935	down
SPDYE8	1.86576e-06	2.5227e-05	0.383173	-1.38393	down
CLDN4	1.89187e-06	2.55547e-05	0.100527	-3.31434	down
ENSG00000262663	1.90264e-06	2.56747e-05	0.252305	-1.98676	down
TMOD4	1.94087e-06	2.61302e-05	0.46826	-1.09462	down
ENSG00000272588	1.97612e-06	2.65523e-05	0.339636	-1.55794	down
C1orf74	2.00407e-06	2.68837e-05	0.338327	-1.56351	down
FRMD5	2.039e-06	2.73253e-05	0.153714	-2.70168	down
DPYSL5	2.05735e-06	2.75081e-05	0.00971493	-6.68558	down
ENSG00000255710	2.06653e-06	2.76127e-05	0.352756	-1.50326	down
ALG13-AS1	2.06774e-06	2.76198e-05	0.258783	-1.95018	down
ENSG00000272505	2.09254e-06	2.79146e-05	0.326494	-1.61487	down
ENSG00000272040	2.11993e-06	2.82523e-05	0.454229	-1.13851	down
CTAGE7P	2.14491e-06	2.85666e-05	0.342008	-1.5479	down
ENSG00000258521	2.16046e-06	2.87644e-05	0.165859	-2.59197	down
MIR635	2.18309e-06	2.90467e-05	0.413664	-1.27347	down
CLDN16	2.19074e-06	2.91391e-05	0.0134466	-6.21662	down
ENSG00000255306	2.2227e-06	2.95353e-05	0.284242	-1.81481	down
NPR3	2.24528e-06	2.97773e-05	0.240281	-2.0572	down
KRTAP5-1	2.32883e-06	3.07754e-05	0.28014	-1.83578	down
KLK14	2.33952e-06	3.09068e-05	0.17805	-2.48964	down
RPL26P6	2.45994e-06	3.23304e-05	0.379496	-1.39784	down
ENSG00000264937	2.4619e-06	3.23457e-05	0.306776	-1.70474	down
PHB1P19	2.46381e-06	3.23604e-05	0.158284	-2.65941	down
GRK7	2.53508e-06	3.32324e-05	0.282501	-1.82367	down
ENSG00000260038	2.70304e-06	3.52534e-05	0.30219	-1.72647	down
RENO1	2.72115e-06	3.54782e-05	0.25467	-1.9733	down
ENSG00000254398	2.72862e-06	3.55529e-05	0.337729	-1.56606	down
MXRA8	2.77263e-06	3.60793e-05	0.376259	-1.4102	down
ENSG00000236015	2.82203e-06	3.66998e-05	0.328948	-1.60407	down
FAM83B	2.85772e-06	3.70814e-05	0.00191949	-9.02506	down
GUCA1B	2.86164e-06	3.71134e-05	0.397665	-1.33037	down
FCRL2	2.92842e-06	3.79025e-05	0.415306	-1.26775	down
HNRNPA1P49	2.95621e-06	3.82381e-05	0.376852	-1.40793	down
ENSG00000250848	3.00643e-06	3.88385e-05	0.258419	-1.95222	down
TRIM29	3.05282e-06	3.93755e-05	0.00497303	-7.65166	down
SPATC1	3.08728e-06	3.97698e-05	0.391338	-1.35351	down
KLKB1	3.11953e-06	4.01726e-05	0.399259	-1.3246	down
ENSG00000240710	3.1277e-06	4.0265e-05	0.394673	-1.34127	down
HHLA2	3.24497e-06	4.16566e-05	0.412435	-1.27776	down
ENSG00000267274	3.38657e-06	4.33519e-05	0.329768	-1.60047	down
SLC25A34	3.46626e-06	4.42473e-05	0.446246	-1.16409	down
ENSG00000284685	3.47693e-06	4.43458e-05	0.461413	-1.11587	down
ANKRD24	3.57289e-06	4.54948e-05	0.337315	-1.56783	down
ENSG00000286952	3.59712e-06	4.57321e-05	0.311222	-1.68398	down
ENSG00000289443	3.59866e-06	4.57374e-05	0.436445	-1.19613	down
CDH1	3.76503e-06	4.76333e-05	0.286017	-1.80583	down
TTYH1	3.79127e-06	4.79172e-05	0.308253	-1.69781	down
PAQR6	3.83938e-06	4.84453e-05	0.414013	-1.27225	down
TOP3BP1	3.86598e-06	4.86959e-05	0.353551	-1.50001	down
KAZN	3.87692e-06	4.88186e-05	0.207415	-2.26941	down
KDM4A-AS1	3.92797e-06	4.94158e-05	0.382045	-1.38818	down
PROM2	3.9334e-06	4.94689e-05	0.164247	-2.60606	down
PDGFRL2P	3.93686e-06	4.94971e-05	0.496319	-1.01066	down
UCA1	3.98508e-06	5.00418e-05	0.0692869	-3.85127	down
DIP2A	3.99172e-06	5.00998e-05	0.478816	-1.06246	down
ENSG00000272037	3.99215e-06	5.00998e-05	0.491536	-1.02463	down
CCDC154	4.21079e-06	5.26015e-05	0.340183	-1.55562	down
TNFAIP2	4.25129e-06	5.30586e-05	0.457302	-1.12878	down
ENSG00000285413	4.28021e-06	5.34034e-05	0.316013	-1.66194	down
ENSG00000264924	4.322e-06	5.38262e-05	0.316539	-1.65955	down
ZNF763	4.36188e-06	5.42732e-05	0.365425	-1.45235	down
ENSG00000287218	4.44679e-06	5.52792e-05	0.391731	-1.35207	down
ZNF682	4.4499e-06	5.53011e-05	0.416911	-1.26219	down
CIRBP-AS1	4.55263e-06	5.64576e-05	0.484565	-1.04524	down
LGALS9C	4.57225e-06	5.66665e-05	0.348585	-1.52042	down
SYT15	4.68483e-06	5.79739e-05	0.357239	-1.48504	down
ENSG00000263164	4.778e-06	5.88772e-05	0.227142	-2.13834	down
ENSG00000273096	4.80843e-06	5.91453e-05	0.409373	-1.28851	down
ENSG00000264520	4.86365e-06	5.97526e-05	0.401862	-1.31523	down
COL11A2	4.90447e-06	6.01818e-05	0.285442	-1.80873	down
SLC15A2	4.90718e-06	6.01969e-05	0.445321	-1.16708	down
ENSG00000290074	4.93277e-06	6.04201e-05	0.312382	-1.67862	down
PDZK1P1	4.948e-06	6.05522e-05	0.465907	-1.10189	down
BTN2A3P	4.96619e-06	6.07566e-05	0.469159	-1.09185	down
SCARF2	5.07096e-06	6.18718e-05	0.332409	-1.58897	down
ENSG00000267283	5.14561e-06	6.2689e-05	0.264748	-1.91731	down
ENSG00000244560	5.15412e-06	6.2774e-05	0.485373	-1.04283	down
OVGP1	5.1685e-06	6.29117e-05	0.391308	-1.35362	down
PGGHG	5.19998e-06	6.32195e-05	0.362997	-1.46197	down
ENSG00000278986	5.22141e-06	6.33858e-05	0.358436	-1.48021	down
MXRA5	5.25941e-06	6.38092e-05	0.0147775	-6.08045	down
ENSG00000287170	5.32136e-06	6.45033e-05	0.414725	-1.26977	down
ENSG00000279057	5.42436e-06	6.56156e-05	0.342464	-1.54598	down
RIPK4	5.66981e-06	6.83659e-05	0.0881872	-3.50329	down
ENSG00000279758	5.67012e-06	6.83659e-05	0.327362	-1.61104	down
ERMN	5.6886e-06	6.85483e-05	0.394448	-1.34209	down
ENSG00000286817	5.75341e-06	6.92476e-05	0.395232	-1.33923	down
RUFY1-AS1	5.78917e-06	6.96341e-05	0.427137	-1.22723	down
SLC26A1	5.8889e-06	7.07118e-05	0.46111	-1.11682	down
ENSG00000235351	5.92072e-06	7.1073e-05	0.30735	-1.70204	down
NOTCH3	5.93159e-06	7.11826e-05	0.0722284	-3.79129	down
B3GAT1-DT	5.95959e-06	7.14976e-05	0.303778	-1.71891	down
AIDAP2	6.10053e-06	7.30384e-05	0.430881	-1.21464	down
CORO6	6.12956e-06	7.32944e-05	0.428966	-1.22106	down
NHSL1	6.14574e-06	7.33863e-05	0.460349	-1.1192	down
ENSG00000279930	6.38218e-06	7.5855e-05	0.245181	-2.02808	down
PPIAL4H	6.55012e-06	7.76253e-05	0.0813442	-3.61982	down
MIR4722	6.64076e-06	7.85855e-05	0.368925	-1.4386	down
MIR324	6.75281e-06	7.98422e-05	0.369326	-1.43703	down
RDH5	6.82256e-06	8.05504e-05	0.484456	-1.04556	down
CRIP3	6.9403e-06	8.18459e-05	0.403028	-1.31105	down
AVIL	7.13982e-06	8.38841e-05	0.45529	-1.13514	down
ENSG00000269072	7.1713e-06	8.42298e-05	0.284276	-1.81464	down
ENSG00000255585	7.18335e-06	8.42744e-05	0.412382	-1.27795	down
TNK2-AS1	7.18117e-06	8.42744e-05	0.460116	-1.11993	down
ENSG00000236710	7.25777e-06	8.50255e-05	0.297867	-1.74726	down
PPIAP53	7.29125e-06	8.53444e-05	0.30514	-1.71245	down
MORF4L2-AS1	7.37643e-06	8.62426e-05	0.410763	-1.28362	down
LAMA5	7.40722e-06	8.65284e-05	0.329832	-1.6002	down
TFAP2A	7.52254e-06	8.78002e-05	0.068738	-3.86275	down
DGCR5	7.6487e-06	8.91709e-05	0.376215	-1.41037	down
C4A-AS1	7.66318e-06	8.93141e-05	0.376587	-1.40895	down
ENSG00000234902	7.80503e-06	9.07862e-05	0.326896	-1.6131	down
LCAL1	7.86144e-06	9.13384e-05	0.00167975	-9.21753	down
SLC11A1	7.86478e-06	9.13513e-05	0.468385	-1.09423	down
AVPR2	7.88447e-06	9.1528e-05	0.397709	-1.33022	down
ENSG00000218073	8.22011e-06	9.50507e-05	0.367084	-1.44582	down
ITGB2-AS1	8.23359e-06	9.51752e-05	0.499711	-1.00083	down
ENSG00000244055	8.46891e-06	9.7702e-05	0.424065	-1.23764	down
GCNA	8.59946e-06	9.90962e-05	0.473445	-1.07873	down
KCNT1	8.62701e-06	9.93856e-05	0.279991	-1.83655	down
ENSG00000224066	8.82111e-06	0.000101507	0.241244	-2.05143	down
ENSG00000203392	8.93423e-06	0.000102664	0.274886	-1.86309	down
ENSG00000286186	9.05362e-06	0.000103949	0.358228	-1.48105	down
MIR4690	9.08528e-06	0.000104254	0.325506	-1.61924	down
NPPA	9.09693e-06	0.000104358	0.382216	-1.38754	down
AGRN	9.17774e-06	0.000105226	0.364194	-1.45722	down
ENSG00000232807	9.18597e-06	0.000105291	0.459734	-1.12113	down
ENSG00000239775	9.30642e-06	0.000106582	0.197043	-2.34342	down
PDXP-DT	9.47591e-06	0.000108341	0.322144	-1.63422	down
ENSG00000288919	9.80938e-06	0.000111872	0.37252	-1.42461	down
ENSG00000279196	9.8549e-06	0.000112328	0.393853	-1.34427	down
ANAPC1P1	1.00168e-05	0.000114032	0.240207	-2.05765	down
TGM1	1.00183e-05	0.000114032	0.471275	-1.08536	down
LMNTD2-AS1	1.00297e-05	0.00011413	0.382417	-1.38678	down
LINGO1	1.01259e-05	0.000115129	0.040233	-4.63548	down
CLDND2	1.01991e-05	0.000115831	0.452379	-1.1444	down
S100A13	1.02363e-05	0.00011619	0.46359	-1.10908	down
ENSG00000280136	1.02615e-05	0.000116411	0.316208	-1.66105	down
ENSG00000274756	1.03573e-05	0.000117368	0.417142	-1.26139	down
KIF23	1.03961e-05	0.00011771	0.344408	-1.53781	down
CEMIP	1.04354e-05	0.000118121	0.22068	-2.17997	down
PAX8	1.05736e-05	0.000119619	0.167775	-2.5754	down
ENSG00000235328	1.06199e-05	0.000120044	0.133652	-2.90344	down
SNORA9B	1.087e-05	0.000122599	0.280946	-1.83164	down
PA2G4P6	1.12884e-05	0.000127003	0.276664	-1.85379	down
CELF6	1.1309e-05	0.0001272	0.381584	-1.38993	down
KRT18	1.13759e-05	0.000127917	0.175908	-2.5071	down
LINC00926	1.15652e-05	0.000129689	0.47771	-1.06579	down
MS4A1	1.22013e-05	0.000136075	0.46489	-1.10504	down
ENSG00000254461	1.22004e-05	0.000136075	0.489209	-1.03148	down
CACNA1F	1.24336e-05	0.000138553	0.437328	-1.19321	down
CEACAM19	1.25195e-05	0.000139434	0.407347	-1.29567	down
ZBTB46	1.26645e-05	0.000140929	0.46828	-1.09456	down
TMEM44-AS2	1.26829e-05	0.000141062	0.347412	-1.52528	down
ACTG1P3	1.29212e-05	0.000143595	0.382258	-1.38738	down
ENSG00000280091	1.29959e-05	0.000144307	0.274545	-1.86488	down
GAL3ST4	1.327e-05	0.000147151	0.403246	-1.31027	down
ENSG00000279162	1.33122e-05	0.000147499	0.279528	-1.83893	down
PHKG1	1.33483e-05	0.000147819	0.461736	-1.11486	down
TRABD-AS1	1.33626e-05	0.000147897	0.477735	-1.06572	down
COPG2IT1	1.37117e-05	0.000151473	0.308523	-1.69655	down
SPDYE17	1.4004e-05	0.000154286	0.226368	-2.14326	down
TAGAP-AS1	1.43439e-05	0.000157436	0.426322	-1.22998	down
RNU6-322P	1.45753e-05	0.000159847	0.408852	-1.29035	down
Y_RNA	1.46398e-05	0.000160426	0.191441	-2.38503	down
ZNF436-AS1	1.47123e-05	0.000161134	0.369959	-1.43456	down
ENSG00000276248	1.48132e-05	0.000162109	0.405265	-1.30306	down
BNIPL	1.48461e-05	0.000162412	0.332848	-1.58706	down
ENSG00000279198	1.48512e-05	0.000162412	0.419713	-1.25252	down
PIGZ	1.51372e-05	0.000165124	0.495047	-1.01436	down
ENSG00000287077	1.52449e-05	0.000166254	0.449444	-1.15379	down
DPRXP4	1.53392e-05	0.000167149	0.345693	-1.53244	down
GTF2IP12	1.53641e-05	0.000167331	0.363677	-1.45927	down
FBN3	1.5414e-05	0.00016783	0.00405665	-7.94549	down
ALDH3B2	1.5431e-05	0.000167925	0.00140435	-9.47589	down
NNAT	1.55011e-05	0.000168643	0.444534	-1.16964	down
ENSG00000234353	1.55636e-05	0.000169278	0.349376	-1.51715	down
ENSG00000269148	1.56257e-05	0.000169818	0.275978	-1.85737	down
SIGLEC20P	1.5648e-05	0.000170014	0.243497	-2.03802	down
PLEKHH1	1.57148e-05	0.000170696	0.257643	-1.95655	down
NAV2	1.57718e-05	0.000171224	0.241325	-2.05095	down
ANKRD61	1.6179e-05	0.000175272	0.447257	-1.16082	down
SPDYE13	1.61836e-05	0.000175275	0.39949	-1.32377	down
GOLGA8K	1.61899e-05	0.000175297	0.472941	-1.08027	down
PPEF2	1.67028e-05	0.000180324	0.38593	-1.37359	down
ENSG00000229591	1.67132e-05	0.000180389	0.342815	-1.5445	down
FOXG1	1.69184e-05	0.00018246	0.0336778	-4.89206	down
ENSG00000265100	1.7011e-05	0.000183362	0.402558	-1.31273	down
SPDYE11	1.70084e-05	0.000183362	0.456141	-1.13245	down
IGHEP2	1.71879e-05	0.000185074	0.218523	-2.19415	down
ZNF618	1.72149e-05	0.000185266	0.477146	-1.0675	down
ENSG00000288538	1.73491e-05	0.000186466	0.382026	-1.38826	down
RN7SL834P	1.7415e-05	0.000186977	0.427589	-1.2257	down
ENSG00000289397	1.76849e-05	0.000189676	0.468404	-1.09417	down
NTN1	1.77573e-05	0.000190158	0.227836	-2.13393	down
ITGB1BP2	1.78708e-05	0.000191267	0.397885	-1.32958	down
SCART1	1.79071e-05	0.000191606	0.354612	-1.49569	down
ENSG00000286885	1.83914e-05	0.000195967	0.44385	-1.17185	down
ENSG00000260316	1.84335e-05	0.000196283	0.26331	-1.92516	down
ENSG00000250659	1.84481e-05	0.000196366	0.280304	-1.83494	down
S100A14	1.86296e-05	0.000198195	0.00559805	-7.48086	down
ENSG00000279917	1.8675e-05	0.000198627	0.159551	-2.64791	down
EFEMP2	1.87151e-05	0.000198898	0.480501	-1.05739	down
RTEL1-TNFRSF6B	1.89676e-05	0.00020132	0.358411	-1.48031	down
LINC02371	1.91669e-05	0.000203382	0.368034	-1.44209	down
PTPRVP	1.92753e-05	0.000204479	0.273261	-1.87165	down
ENSG00000286379	1.95146e-05	0.000206911	0.230663	-2.11614	down
RHPN1	1.95754e-05	0.000207501	0.458938	-1.12363	down
GSTM2	1.96091e-05	0.000207805	0.345884	-1.53164	down
SCUBE3	1.98547e-05	0.000209918	0.393549	-1.34539	down
ESR2	2.08395e-05	0.000219591	0.381007	-1.39211	down
AK1	2.09022e-05	0.000220082	0.403844	-1.30813	down
ENSG00000249379	2.11354e-05	0.00022208	0.346598	-1.52867	down
ENSG00000260261	2.11617e-05	0.000222242	0.376279	-1.41012	down
ENSG00000263990	2.14517e-05	0.000225113	0.360339	-1.47257	down
ENSG00000270605	2.14991e-05	0.000225495	0.4924	-1.0221	down
MYL5	2.20434e-05	0.00023073	0.447643	-1.15958	down
CDCP1	2.21733e-05	0.000231971	0.362788	-1.4628	down
WDR86	2.22952e-05	0.000233127	0.474982	-1.07406	down
LINC01678	2.24783e-05	0.000234982	0.312449	-1.67831	down
CLDN3	2.25793e-05	0.000235978	0.0293964	-5.08821	down
DPEP3	2.28629e-05	0.000238697	0.441959	-1.17801	down
HERC2P3	2.28777e-05	0.00023879	0.366973	-1.44625	down
KCNMB1	2.29983e-05	0.000239927	0.411034	-1.28267	down
ENSG00000225931	2.30918e-05	0.000240779	0.416616	-1.26321	down
SLC23A3	2.31582e-05	0.000241287	0.329812	-1.60028	down
ENSG00000286159	2.33348e-05	0.000243003	0.317588	-1.65477	down
LINC01127	2.35105e-05	0.000244645	0.44014	-1.18396	down
ENSG00000261123	2.3599e-05	0.000245504	0.191339	-2.3858	down
ZMYND15	2.3961e-05	0.000249017	0.464035	-1.10769	down
TMEM144	2.42829e-05	0.000252105	0.416479	-1.26368	down
LINC02649	2.47832e-05	0.000257103	0.465947	-1.10176	down
ENSG00000230325	2.48043e-05	0.000257257	0.434028	-1.20414	down
ENSG00000259407	2.55234e-05	0.000263978	0.406261	-1.29952	down
TAS2R5	2.61986e-05	0.00027021	0.420404	-1.25015	down
PPIAL4D	2.6477e-05	0.000272806	0.0723081	-3.7897	down
ENSG00000274383	2.66223e-05	0.000274095	0.186637	-2.42169	down
TPTE2P5	2.70495e-05	0.000278144	0.48316	-1.04943	down
TMPRSS4	2.72677e-05	0.000280106	0.0222874	-5.48763	down
ENSG00000279382	2.72773e-05	0.000280112	0.489528	-1.03054	down
ENSG00000279155	2.75044e-05	0.000282253	0.446359	-1.16372	down
ENSG00000289975	2.76609e-05	0.000283789	0.388624	-1.36355	down
MTCO1P12	2.8025e-05	0.000286947	0.212852	-2.23208	down
DDX3P1	2.81374e-05	0.000287954	0.0183981	-5.7643	down
NUDT16-DT	2.87521e-05	0.00029373	0.369781	-1.43526	down
ENSG00000258317	2.9007e-05	0.000296038	0.385881	-1.37377	down
ENSG00000285583	2.91618e-05	0.000297321	0.228084	-2.13236	down
SNORD117	2.92912e-05	0.000298491	0.285881	-1.80651	down
TRPV6	2.99703e-05	0.000304955	0.306453	-1.70626	down
ENSG00000256351	3.00422e-05	0.000305535	0.124872	-3.00147	down
ZNF793	3.01048e-05	0.000306095	0.480343	-1.05786	down
ALS2CL	3.04726e-05	0.000309604	0.477831	-1.06543	down
CXADR	3.07569e-05	0.000312337	0.143081	-2.8051	down
PDZD2	3.10909e-05	0.000315415	0.469675	-1.09027	down
ENSG00000247679	3.11324e-05	0.000315758	0.44671	-1.16259	down
RNU6-850P	3.12292e-05	0.000316504	0.213788	-2.22575	down
FAM83A	3.14355e-05	0.000318043	0.039451	-4.66379	down
FKBP6	3.17549e-05	0.000321037	0.434574	-1.20233	down
ENSG00000277938	3.19816e-05	0.000322929	0.392648	-1.34869	down
TMEM30BP1	3.22396e-05	0.000325293	0.341565	-1.54977	down
ENSG00000264304	3.23982e-05	0.000326731	0.46018	-1.11973	down
TEX21P	3.24267e-05	0.000326938	0.420667	-1.24925	down
ENSG00000260698	3.25198e-05	0.000327635	0.43893	-1.18794	down
CRYAB	3.26564e-05	0.000328768	0.0527218	-4.24546	down
ENSG00000205041	3.28035e-05	0.000330005	0.421485	-1.24645	down
BICDL2	3.28675e-05	0.000330404	0.00196602	-8.9905	down
ENSG00000287562	3.37888e-05	0.000338667	0.451042	-1.14866	down
TCAP	3.38333e-05	0.00033903	0.408849	-1.29036	down
HOXB-AS1	3.39649e-05	0.000340181	0.475616	-1.07213	down
ERFL	3.39917e-05	0.000340367	0.441109	-1.18079	down
OR7E7P	3.41358e-05	0.000341653	0.472443	-1.08179	down
ENSG00000225871	3.46194e-05	0.000346143	0.396766	-1.33364	down
Y_RNA	3.48653e-05	0.000348261	0.447347	-1.16053	down
ENSG00000225411	3.49438e-05	0.000348874	0.345581	-1.5329	down
ENSG00000276997	3.49525e-05	0.000348876	0.30601	-1.70835	down
SLC12A8	3.50976e-05	0.000350133	0.146024	-2.77572	down
ENSG00000262580	3.53778e-05	0.000352347	0.468004	-1.09541	down
GRHL2	3.58972e-05	0.000356911	0.0119847	-6.38266	down
ENSG00000287859	3.59081e-05	0.000356933	0.25812	-1.95389	down
GTF2IP20	3.609e-05	0.000358567	0.488921	-1.03233	down
ENSG00000260884	3.61426e-05	0.000358828	0.465567	-1.10294	down
ENSG00000268400	3.67219e-05	0.000364048	0.01227	-6.34872	down
MIR3176	3.68743e-05	0.00036547	0.173383	-2.52796	down
ANXA8L1	3.69843e-05	0.000366472	0.095821	-3.38352	down
LINC01786	3.71156e-05	0.000367684	0.400813	-1.319	down
CICP7	3.73393e-05	0.000369721	0.28297	-1.82128	down
ZNF502	3.73773e-05	0.000370007	0.486968	-1.0381	down
SCEL	3.76278e-05	0.000372396	0.00179987	-9.11789	down
ENSG00000266340	3.81692e-05	0.000377015	0.274213	-1.86663	down
ENSG00000273485	3.81774e-05	0.000377015	0.360467	-1.47206	down
SPAG8	3.83914e-05	0.000379036	0.48361	-1.04808	down
ENSG00000266708	3.87337e-05	0.000382139	0.334266	-1.58093	down
ENSG00000277007	3.95494e-05	0.000389435	0.372012	-1.42658	down
XAF1	4.0924e-05	0.000401905	0.344268	-1.5384	down
MIR4420	4.18398e-05	0.000410308	0.314465	-1.66903	down
ENSG00000236449	4.20746e-05	0.000412313	0.48107	-1.05568	down
SPDYE3	4.3046e-05	0.000420632	0.327277	-1.61141	down
CDK3	4.30608e-05	0.000420666	0.423664	-1.23901	down
ENSG00000267520	4.3197e-05	0.000421895	0.380641	-1.3935	down
ZDHHC11B	4.32196e-05	0.000422016	0.418064	-1.2582	down
ENSG00000278665	4.33841e-05	0.000423521	0.30336	-1.7209	down
CEBPB-AS1	4.36815e-05	0.000426119	0.473516	-1.07852	down
MKNK1-AS1	4.4056e-05	0.00042967	0.412671	-1.27694	down
ZNF750	4.40697e-05	0.000429701	0.0431127	-4.53574	down
LIMD1-AS1	4.43576e-05	0.000432198	0.47387	-1.07744	down
FAM238A	4.45633e-05	0.000433789	0.355043	-1.49393	down
VTCN1	4.49656e-05	0.000437081	0.00129186	-9.59634	down
UBQLNL	4.51228e-05	0.000438252	0.331635	-1.59233	down
C2orf92	4.51256e-05	0.000438252	0.446649	-1.16279	down
ENSG00000287099	4.5538e-05	0.000441909	0.309046	-1.69411	down
PITPNM3	4.64865e-05	0.000449938	0.346929	-1.52729	down
ENSG00000261606	4.6663e-05	0.000451347	0.273877	-1.8684	down
ENSG00000279748	4.89136e-05	0.000470977	0.453816	-1.13982	down
ALPK1	4.91981e-05	0.000473492	0.499623	-1.00109	down
ENSG00000272402	4.92601e-05	0.000473978	0.439148	-1.18722	down
CACNB2	4.93677e-05	0.000474789	0.465072	-1.10447	down
LINC02193	5.15927e-05	0.000494096	0.483802	-1.04751	down
TBC1D3E	5.17269e-05	0.000495227	0.481318	-1.05494	down
AATK	5.23867e-05	0.000500878	0.392872	-1.34787	down
ENSG00000279926	5.28337e-05	0.000504798	0.294185	-1.76521	down
ENSG00000286849	5.29531e-05	0.00050582	0.159697	-2.64659	down
SEMA3B	5.31632e-05	0.00050759	0.332709	-1.58767	down
ENSG00000265511	5.38755e-05	0.000513312	0.446401	-1.16359	down
ENSG00000266918	5.40452e-05	0.000514809	0.316795	-1.65838	down
EPHA2	5.42767e-05	0.000516894	0.315869	-1.6626	down
WTIP	5.43669e-05	0.000517511	0.199991	-2.32199	down
ENSG00000226332	5.56628e-05	0.000528861	0.469956	-1.0894	down
KLF3-AS1	5.58701e-05	0.000530584	0.470648	-1.08728	down
MC1R	5.65324e-05	0.000536127	0.400596	-1.31978	down
ENSG00000289720	5.66916e-05	0.000537263	0.162651	-2.62015	down
ARL13A	5.75928e-05	0.00054454	0.419835	-1.25211	down
NCAM1-AS1	5.76064e-05	0.000544543	0.380082	-1.39562	down
NLGN2	5.79006e-05	0.000546818	0.472128	-1.08275	down
AK3P3	5.85732e-05	0.000552532	0.344439	-1.53768	down
ENSG00000257176	5.89281e-05	0.000555751	0.445223	-1.1674	down
SYT12	5.95158e-05	0.000560389	0.00462887	-7.75512	down
KLK5	5.96704e-05	0.000561715	0.000151351	-12.6898	down
CCDC194	5.973e-05	0.000562147	0.298868	-1.74242	down
ENSG00000279412	5.98e-05	0.000562676	0.451976	-1.14568	down
B3GNT4	6.00857e-05	0.000565105	0.297099	-1.75099	down
EHF	6.02905e-05	0.0005669	0.15317	-2.7068	down
CDS1	6.04523e-05	0.00056816	0.247729	-2.01317	down
STAT4-AS1	6.08066e-05	0.000571358	0.468904	-1.09263	down
CYP2E1	6.20952e-05	0.000581595	0.365785	-1.45093	down
MARK2P8	6.36626e-05	0.000594776	0.176861	-2.49932	down
ENSG00000272630	6.40343e-05	0.000597975	0.38623	-1.37247	down
IGSF9	6.43904e-05	0.000601164	0.0494694	-4.33732	down
C21orf140	6.44587e-05	0.000601663	0.439526	-1.18598	down
OR52N4	6.4907e-05	0.000605434	0.365839	-1.45072	down
ENSG00000280378	6.59025e-05	0.000613879	0.361531	-1.46781	down
ENSG00000288597	6.60162e-05	0.000614658	0.197969	-2.33665	down
ENSG00000286504	6.7436e-05	0.000627019	0.294884	-1.76178	down
ENSG00000279520	6.7425e-05	0.000627019	0.396079	-1.33614	down
LYG1	6.84296e-05	0.000634814	0.489408	-1.03089	down
H1-7	7.01501e-05	0.000649154	0.41198	-1.27936	down
ANO1	7.06446e-05	0.000652549	0.00780276	-7.0018	down
DOC2GP	7.27075e-05	0.00067009	0.47505	-1.07385	down
ENSG00000277277	7.30344e-05	0.000672951	0.42841	-1.22294	down
GABRQ	7.41367e-05	0.000682184	0.00305771	-8.35333	down
TBC1D3F	7.45654e-05	0.000685666	0.215735	-2.21267	down
MAL2	7.51029e-05	0.000689902	0.064472	-3.95518	down
PPP1CB-DT	7.51804e-05	0.000690389	0.478917	-1.06215	down
SEMA3F-AS1	7.60067e-05	0.000697038	0.480554	-1.05723	down
ANKK1	7.65587e-05	0.000700842	0.373817	-1.4196	down
GJB2	8.21004e-05	0.000748054	0.0518801	-4.26867	down
ENSG00000235111	8.23303e-05	0.000749648	0.382618	-1.38602	down
MST1L	8.24096e-05	0.000750203	0.434125	-1.20382	down
ENSG00000261471	8.29303e-05	0.000754581	0.315641	-1.66364	down
ENSG00000286089	8.2946e-05	0.000754581	0.391279	-1.35373	down
SLC4A3	8.31185e-05	0.000755983	0.480934	-1.05609	down
LINC02044	8.32195e-05	0.000756733	0.302815	-1.72349	down
MEF2B	8.35115e-05	0.000759051	0.495958	-1.01171	down
PNPLA7	8.44537e-05	0.000767102	0.477473	-1.06651	down
RXFP4	8.47748e-05	0.000769613	0.379955	-1.3961	down
MIR4688	8.49266e-05	0.000770541	0.225618	-2.14805	down
RN7SL381P	8.53235e-05	0.000773628	0.223628	-2.16083	down
ENSG00000230736	8.56263e-05	0.000776201	0.385072	-1.3768	down
LINC02964	8.5687e-05	0.000776578	0.426913	-1.22799	down
PTMAP11	8.5741e-05	0.000776896	0.228509	-2.12968	down
PLIN4	8.59673e-05	0.000778774	0.404626	-1.30534	down
ENSG00000277290	8.63874e-05	0.000782406	0.27896	-1.84187	down
ADAMTS13	8.66261e-05	0.000784221	0.46244	-1.11266	down
ENSG00000280434	8.71523e-05	0.00078846	0.355121	-1.49362	down
CLDN7	8.79907e-05	0.00079499	0.448294	-1.15748	down
ENSG00000272144	8.87436e-05	0.000801083	0.37989	-1.39635	down
ENSG00000287216	8.88931e-05	0.000802256	0.469629	-1.09041	down
ENSG00000260279	8.95012e-05	0.000807387	0.396435	-1.33484	down
ENSG00000236772	8.96207e-05	0.000808287	0.477451	-1.06657	down
ENSG00000266490	9.11584e-05	0.000820526	0.454968	-1.13616	down
WHRN	9.22694e-05	0.000829117	0.476125	-1.07059	down
ENSG00000287125	9.25824e-05	0.000830965	0.408576	-1.29132	down
USP32P1	9.39722e-05	0.000841775	0.0673733	-3.89168	down
OVOL2	9.54396e-05	0.00085305	0.0375175	-4.73629	down
ZNF528-AS1	9.60676e-05	0.000858288	0.489781	-1.02979	down
ENSG00000264057	9.85601e-05	0.000878636	0.170136	-2.55524	down
TENM3	0.000101002	0.000898249	0.040284	-4.63365	down
TUBB2B	0.000102553	0.000911252	0.443267	-1.17375	down
CICP5	0.000102615	0.000911405	0.341838	-1.54861	down
ULK4P1	0.000103397	0.000917556	0.422447	-1.24316	down
ENSG00000262877	0.000104797	0.000927765	0.386161	-1.37273	down
ENSG00000260772	0.000104856	0.000928084	0.106947	-3.22504	down
HNRNPA1P68	0.000107074	0.00094538	0.325754	-1.61815	down
TMPRSS15	0.00010749	0.000948086	0.015019	-6.05707	down
ENSG00000284977	0.000107791	0.000949944	0.466446	-1.10022	down
BARX2	0.000108641	0.0009562	0.047624	-4.39217	down
ENSG00000253476	0.000111094	0.000976239	0.417455	-1.26031	down
ENSG00000228274	0.000111371	0.000978118	0.438738	-1.18857	down
GARNL3	0.000112313	0.000985764	0.487435	-1.03672	down
VN1R1	0.000113023	0.000990931	0.35669	-1.48726	down
LINC01018	0.000114477	0.0010029	0.364648	-1.45542	down
ENSG00000273507	0.000114843	0.00100537	0.35923	-1.47702	down
TMEM254-AS1	0.000117382	0.0010265	0.398518	-1.32728	down
ENSG00000278635	0.000117498	0.0010273	0.222736	-2.1666	down
MUC6	0.000118262	0.00103331	0.27586	-1.85799	down
ARL17A	0.000119114	0.00104009	0.483898	-1.04722	down
AOAH-IT1	0.00011915	0.00104018	0.257509	-1.95731	down
ENSG00000278831	0.000120012	0.00104681	0.49155	-1.02459	down
AGAP12P	0.000120527	0.00105085	0.243594	-2.03745	down
XBP1P1	0.000121524	0.00105819	0.337513	-1.56699	down
AOC2	0.000123188	0.00107154	0.410701	-1.28384	down
OBSCN-AS1	0.000123648	0.00107463	0.448798	-1.15586	down
PFKFB1	0.000124506	0.00108094	0.317936	-1.65319	down
PABPN1P1	0.000124983	0.00108485	0.362025	-1.46584	down
SEC13P1	0.000125911	0.00109198	0.250847	-1.99512	down
MMP23B	0.000126374	0.0010953	0.337625	-1.56651	down
LINC01359	0.000127502	0.00110437	0.237525	-2.07385	down
PIWIL2	0.000129009	0.00111601	0.377217	-1.40653	down
SAPCD2P3	0.000129228	0.00111766	0.0270194	-5.20986	down
PCSK4	0.000129479	0.00111959	0.421846	-1.24521	down
ENSG00000289401	0.000131163	0.00113296	0.473328	-1.07909	down
ENSG00000214797	0.00013173	0.00113738	0.255017	-1.97133	down
ENSG00000273188	0.00013183	0.001138	0.422851	-1.24178	down
ENSG00000273486	0.000132759	0.00114505	0.440372	-1.18321	down
CAPN8	0.000132899	0.00114601	0.245124	-2.02842	down
AP1M2	0.000132992	0.00114657	0.437993	-1.19102	down
ENSG00000271857	0.000133108	0.00114709	0.425351	-1.23327	down
ENSG00000279619	0.000133169	0.00114737	0.219464	-2.18795	down
ENSG00000286244	0.000134347	0.00115704	0.286427	-1.80376	down
HTATSF1P2	0.000135773	0.00116834	0.349241	-1.5177	down
ENSG00000255893	0.000136718	0.00117622	0.495608	-1.01273	down
EOGT-DT	0.0001368	0.00117668	0.309795	-1.69061	down
TDGF1P6	0.000136861	0.00117695	0.182855	-2.45123	down
DLX2	0.000137528	0.0011817	0.0186734	-5.74287	down
ENSG00000253392	0.000137837	0.00118385	0.251981	-1.98861	down
ADAM20P1	0.000139689	0.0011985	0.324418	-1.62407	down
ENSG00000289295	0.000143058	0.00122457	0.4534	-1.14114	down
FER1L4	0.000146605	0.00125258	0.304084	-1.71746	down
ENSG00000260145	0.000147501	0.00125944	0.326085	-1.61668	down
ENSG00000267439	0.00014799	0.00126283	0.308539	-1.69648	down
ENSG00000226849	0.00014918	0.00127192	0.388158	-1.36529	down
CFAP70	0.000149251	0.00127218	0.479464	-1.06051	down
ENSG00000174171	0.00015118	0.00128442	0.383056	-1.38437	down
ENSG00000267096	0.00015124	0.00128466	0.377799	-1.40431	down
LIX1-AS1	0.000153184	0.00129928	0.352801	-1.50307	down
CNIH2	0.000155188	0.00131519	0.363743	-1.45901	down
PRSS8	0.000155684	0.00131885	0.0332167	-4.91195	down
RN7SKP173	0.000156955	0.00132851	0.412491	-1.27757	down
CFLAR-AS1	0.000157916	0.00133582	0.429175	-1.22036	down
HNRNPA1P59	0.000158406	0.00133885	0.358498	-1.47996	down
DFFBP1	0.000160405	0.00135435	0.428065	-1.2241	down
ENSG00000288877	0.000161699	0.00136443	0.403839	-1.30815	down
SPDYE15	0.000162304	0.00136868	0.441315	-1.18012	down
ANKRD18A	0.000162547	0.00137045	0.46174	-1.11485	down
ENSG00000286825	0.000164496	0.00138318	0.26482	-1.91692	down
ENSG00000285693	0.000165649	0.0013923	0.406088	-1.30014	down
EIF4EP1	0.000167865	0.00140803	0.403616	-1.30895	down
MRPL23-AS1	0.00016943	0.00141911	0.304563	-1.71519	down
RDH16	0.000169766	0.00142105	0.451142	-1.14835	down
ENSG00000260417	0.000173625	0.0014495	0.0948238	-3.39861	down
GPR152	0.000174546	0.00145659	0.370456	-1.43262	down
SIM2	0.000175423	0.00146361	0.0174998	-5.83651	down
FGF18	0.000176187	0.00146968	0.0448606	-4.47841	down
CEROX1	0.000176513	0.0014721	0.382623	-1.38601	down
MKRN2OS	0.000178773	0.00148882	0.368105	-1.44181	down
PJVK	0.000179218	0.00149193	0.379752	-1.39687	down
DPP9-AS1	0.000179697	0.00149531	0.477203	-1.06733	down
DDX12P	0.000180442	0.00150028	0.485665	-1.04197	down
DNM1P46	0.000185109	0.00153627	0.463713	-1.1087	down
ENSG00000233478	0.000185552	0.00153932	0.331694	-1.59207	down
ENSG00000248769	0.000185814	0.00154045	0.338526	-1.56266	down
PPIAL4G	0.000188537	0.00155776	0.194235	-2.36412	down
ENSG00000275437	0.000188527	0.00155776	0.424078	-1.2376	down
ENSG00000269653	0.000188775	0.00155942	0.185133	-2.43336	down
FCHO2-DT	0.000189464	0.00156397	0.0444865	-4.49049	down
MASP2	0.000189525	0.00156403	0.326913	-1.61302	down
ENSG00000262482	0.000190159	0.00156863	0.463152	-1.11044	down
RSPH4A	0.000192381	0.00158466	0.431555	-1.21239	down
ZIC1	0.000192695	0.00158635	0.0174191	-5.84318	down
LINC00861	0.000192665	0.00158635	0.476117	-1.07061	down
ENSG00000286909	0.000194445	0.00159979	0.325579	-1.61892	down
ENSG00000248648	0.000196483	0.0016159	0.376688	-1.40856	down
ASAP1-IT2	0.000196904	0.00161839	0.19678	-2.34535	down
ENSG00000258086	0.000198073	0.00162767	0.360847	-1.47054	down
MDK	0.000199726	0.00163928	0.357246	-1.48501	down
ABI3BP	0.000199951	0.0016408	0.0449124	-4.47674	down
CDHR5	0.000201464	0.00165221	0.262111	-1.93175	down
ENSG00000273183	0.000203027	0.00166303	0.439002	-1.1877	down
PPFIA4	0.000203305	0.00166425	0.268119	-1.89906	down
AURKC	0.000204013	0.00166944	0.394359	-1.34242	down
DCST1	0.00020436	0.00167194	0.357523	-1.48389	down
MIR646HG	0.00020466	0.00167372	0.488646	-1.03314	down
ENSG00000289412	0.000204911	0.00167511	0.346995	-1.52701	down
EBAG9P1	0.00020559	0.00167998	0.341507	-1.55001	down
LINC01355	0.000207271	0.00169237	0.313236	-1.67468	down
KLHDC8A	0.000207994	0.00169793	0.111211	-3.16863	down
MIR6835	0.000210153	0.00171453	0.399198	-1.32482	down
HMGB3P32	0.000210225	0.00171478	0.420302	-1.2505	down
ENSG00000275703	0.000212945	0.00173454	0.22301	-2.16482	down
ENSG00000286999	0.000216298	0.00175869	0.352879	-1.50275	down
MIR4257	0.000217969	0.00177052	0.231355	-2.11182	down
ZNF691-DT	0.000220865	0.00179226	0.450567	-1.15019	down
SCARNA6	0.000221508	0.0017957	0.329771	-1.60046	down
ENSG00000290146	0.000221733	0.00179716	0.428918	-1.22123	down
ENSG00000270911	0.000222217	0.00180037	0.436492	-1.19597	down
CALB1	0.000223504	0.00180865	0.445281	-1.16721	down
ENSG00000268743	0.000223769	0.00180972	0.270448	-1.88657	down
ENSG00000261222	0.000223745	0.00180972	0.439689	-1.18544	down
DNM1	0.000223892	0.00181036	0.490119	-1.0288	down
STAB1	0.000226097	0.00182494	0.48292	-1.05014	down
ENSG00000267474	0.00022683	0.00183013	0.208847	-2.25948	down
ANGPTL6	0.000227589	0.00183535	0.438308	-1.18998	down
ENSG00000288349	0.000227679	0.0018354	0.259382	-1.94685	down
ENSG00000285791	0.000228506	0.00184148	0.462336	-1.11299	down
ENSG00000279080	0.000229946	0.00185198	0.473265	-1.07928	down
EEF1A2	0.000230697	0.00185694	0.191063	-2.38788	down
LOXL1	0.000236112	0.00189641	0.419236	-1.25416	down
ZRANB2-AS1	0.00023623	0.00189698	0.397287	-1.33175	down
ENSG00000221184	0.000239268	0.0019195	0.482138	-1.05248	down
KCNJ10	0.000242236	0.00194064	0.118851	-3.07278	down
PDE6B-AS1	0.000247495	0.00197619	0.264102	-1.92084	down
ENSG00000236095	0.000248154	0.00198068	0.109888	-3.1859	down
GPAT2P2	0.000249114	0.00198756	0.382085	-1.38803	down
ENSG00000238260	0.000250948	0.00199985	0.329025	-1.60373	down
WT1	0.000251306	0.00200228	0.0454068	-4.46095	down
IL20RB	0.000255041	0.00202931	0.469397	-1.09112	down
ENSG00000267287	0.000256288	0.00203804	0.16375	-2.61044	down
RHOT1P2	0.000258446	0.0020536	0.1379	-2.8583	down
ADAMTSL4	0.000262011	0.00207869	0.481673	-1.05388	down
PPIAL4C	0.000263084	0.0020864	0.183011	-2.45	down
SIAH1	0.000263981	0.00209311	0.485871	-1.04136	down
ENSG00000279344	0.00026726	0.00211582	0.381931	-1.38862	down
ENSG00000271959	0.000267482	0.00211717	0.295958	-1.75654	down
ENSG00000274051	0.000267672	0.00211785	0.396024	-1.33634	down
SLC9A3-AS1	0.000267621	0.00211785	0.444907	-1.16842	down
SCAT1	0.000268758	0.00212521	0.403913	-1.30788	down
ENSG00000269194	0.000271377	0.00214219	0.47206	-1.08296	down
NMU	0.000274114	0.00216046	0.0069831	-7.16192	down
KANK4	0.000275923	0.00217262	0.0272829	-5.19586	down
CHD5	0.000276723	0.00217766	0.278096	-1.84634	down
ENSG00000270120	0.000276906	0.00217868	0.363306	-1.46074	down
REELD1	0.000278016	0.00218531	0.36016	-1.47329	down
ENSG00000279077	0.000280556	0.00220358	0.200658	-2.31719	down
ENSG00000280033	0.000294591	0.00230232	0.468204	-1.09479	down
ENSG00000282980	0.000295957	0.00231052	0.330034	-1.59932	down
ENSG00000260773	0.000301163	0.00234784	0.441108	-1.1808	down
APOA1-AS	0.000301765	0.00235208	0.185632	-2.42948	down
ENSG00000269981	0.000304295	0.00236909	0.3918	-1.35181	down
KLK6	0.000306371	0.00238435	0.00283707	-8.46138	down
GRAMD2A	0.000307195	0.00239031	0.0179844	-5.79711	down
ECM1	0.000307906	0.00239538	0.41719	-1.26122	down
ENSG00000290021	0.000309613	0.00240729	0.491675	-1.02422	down
SEMA5B	0.000309832	0.00240808	0.0411451	-4.60314	down
CTNS-AS1	0.000317442	0.00246067	0.429682	-1.21866	down
FTOP1	0.000322074	0.00249279	0.393222	-1.34658	down
ENSG00000271631	0.000323043	0.00249982	0.381111	-1.39172	down
ENSG00000269951	0.000325	0.00251313	0.467445	-1.09713	down
MIR6892	0.000325278	0.00251461	0.177509	-2.49403	down
KRTCAP3	0.000327047	0.00252507	0.45825	-1.12579	down
ENSG00000270184	0.000327782	0.00252979	0.395542	-1.3381	down
LINC01163	0.000334217	0.00257508	0.426383	-1.22978	down
ENSG00000273568	0.000335647	0.00258561	0.357253	-1.48498	down
MAB21L3	0.00033739	0.00259708	0.192601	-2.37631	down
ENSG00000278638	0.000341194	0.0026234	0.449026	-1.15513	down
LINC02614	0.000348285	0.00267289	0.440925	-1.18139	down
SPDYE14	0.00035081	0.00269125	0.476014	-1.07092	down
IQCJ-SCHIP1	0.000351334	0.00269375	0.194905	-2.35916	down
CPLX3	0.000353193	0.00270649	0.0524755	-4.25221	down
IGFN1	0.000355962	0.00272464	0.0311758	-5.00343	down
EME1	0.000357153	0.00273172	0.486923	-1.03823	down
ENSG00000226423	0.000358324	0.00273982	0.438772	-1.18846	down
ENSG00000289216	0.000360133	0.00275193	0.2269	-2.13987	down
FOXL2	0.000361334	0.00276008	0.00168203	-9.21558	down
MROH6	0.000362236	0.00276438	0.483235	-1.0492	down
ATP5MC2P3	0.000362514	0.00276599	0.408137	-1.29287	down
MIR6750	0.000364794	0.00278079	0.203915	-2.29396	down
ENSG00000213777	0.000365203	0.00278287	0.332988	-1.58646	down
PMFBP1	0.000366569	0.00279143	0.419931	-1.25178	down
SOX2	0.000368441	0.00280493	0.0851799	-3.55334	down
ENSG00000285653	0.000368869	0.00280766	0.203204	-2.299	down
ENSG00000238231	0.000369437	0.00281041	0.249327	-2.00389	down
ENSG00000279555	0.000370803	0.00281871	0.415917	-1.26563	down
SCNN1A	0.000376135	0.00285712	0.364933	-1.4543	down
TRPC6P10	0.000376887	0.0028623	0.374461	-1.41711	down
ENSG00000269967	0.000379373	0.00288011	0.399257	-1.32461	down
ARHGEF18-AS1	0.000379726	0.00288172	0.117928	-3.08402	down
HUNK	0.000383918	0.00290867	0.143819	-2.79767	down
ENSG00000228395	0.000385352	0.00291845	0.465503	-1.10314	down
ODF3B	0.000385663	0.00292027	0.347113	-1.52652	down
SPDYE5	0.000386802	0.00292781	0.44995	-1.15216	down
ENSG00000285545	0.000387359	0.00293039	0.238108	-2.07031	down
ATP6V1FNB	0.000388137	0.00293573	0.460851	-1.11763	down
ENSG00000239969	0.000390033	0.00294877	0.40034	-1.3207	down
ENSG00000288979	0.000391165	0.00295536	0.382296	-1.38724	down
ENSG00000255968	0.00039247	0.00296467	0.292292	-1.77452	down
ENSG00000217644	0.000397864	0.0030032	0.285247	-1.80972	down
LINC02918	0.000397944	0.00300325	0.495928	-1.0118	down
ENSG00000227741	0.000399565	0.00301381	0.386793	-1.37037	down
LIMCH1	0.00040579	0.00305512	0.185709	-2.42888	down
EBF3	0.000407675	0.00306762	0.12821	-2.96342	down
OLFML3	0.000409075	0.00307646	0.117061	-3.09467	down
ATP6V1G2	0.000418107	0.00313746	0.491548	-1.0246	down
ENSG00000260412	0.000418401	0.00313908	0.120149	-3.0571	down
ENSG00000271268	0.000418531	0.00313948	0.236861	-2.07789	down
SAPCD1	0.000421538	0.00315856	0.432725	-1.20848	down
ENSG00000284747	0.000421696	0.00315916	0.42705	-1.22752	down
RNF150	0.000427404	0.00319899	0.131313	-2.92892	down
CNTD1	0.000429824	0.00321501	0.421767	-1.24548	down
ENSG00000285796	0.000429937	0.00321501	0.474571	-1.07531	down
SYNGAP1-AS1	0.000432353	0.0032313	0.335295	-1.5765	down
RPL5P30	0.000435921	0.00325559	0.449281	-1.15431	down
ULK4P2	0.000441485	0.00329321	0.349728	-1.5157	down
RN7SKP287	0.000445707	0.00331897	0.324716	-1.62275	down
KCNH8	0.000446018	0.00332008	0.460345	-1.11921	down
ENSG00000273245	0.000446621	0.00332396	0.449789	-1.15268	down
CCDC80	0.000448202	0.00333451	0.381932	-1.38861	down
ENSG00000244167	0.000448816	0.00333847	0.249653	-2.00201	down
RBMS2P1	0.000452369	0.00336054	0.362286	-1.4648	down
ENSG00000273582	0.000453585	0.00336843	0.171404	-2.54453	down
CEP295NL	0.000454202	0.00337179	0.324962	-1.62166	down
GTF3C2-AS1	0.000458145	0.00339797	0.398816	-1.3262	down
GNAL	0.000458077	0.00339797	0.413409	-1.27436	down
SMIM22	0.000459946	0.00340947	0.176339	-2.50358	down
CP	0.000460993	0.00341661	0.225104	-2.15134	down
ENSG00000131484	0.000461163	0.00341705	0.273752	-1.86906	down
THBS4	0.000467562	0.00345653	0.450505	-1.15038	down
ENSG00000279106	0.000467709	0.00345699	0.235815	-2.08427	down
AGAP13P	0.000474744	0.00350328	0.41231	-1.2782	down
LINC01160	0.00047505	0.00350491	0.436686	-1.19533	down
CICP25	0.000477353	0.00351936	0.0986862	-3.34101	down
ESRP2	0.000480874	0.00353969	0.402262	-1.31379	down
GOLGA6L17P	0.00048462	0.0035633	0.336747	-1.57026	down
MIR223HG	0.000484839	0.00356426	0.47701	-1.06791	down
DMKN	0.000497256	0.00364571	0.420751	-1.24896	down
ENSG00000274403	0.000499061	0.00365698	0.39774	-1.3301	down
LRRC37A15P	0.000500274	0.00366444	0.33652	-1.57124	down
ENSG00000278861	0.000501009	0.00366797	0.382387	-1.38689	down
SLC16A8	0.000501539	0.00367053	0.279252	-1.84036	down
TTC24	0.000502312	0.00367553	0.49082	-1.02673	down
RASL10B	0.000506123	0.00370143	0.200741	-2.31659	down
ENSG00000253720	0.000506974	0.00370699	0.136465	-2.87339	down
TNNT3	0.000508203	0.00371464	0.464765	-1.10543	down
TMEM9B-AS1	0.0005091	0.00371921	0.475876	-1.07134	down
CARMIL3	0.000523895	0.00381501	0.477563	-1.06624	down
ENSG00000274776	0.000535518	0.0038941	0.313699	-1.67255	down
GDPD3	0.000535802	0.00389547	0.468878	-1.09272	down
ENSG00000268583	0.000536107	0.003897	0.412046	-1.27912	down
RPL32P1	0.000554572	0.00402121	0.349489	-1.51668	down
EPCAM	0.00056295	0.00407618	0.057343	-4.12424	down
FAM153A	0.0005635	0.00407944	0.386106	-1.37293	down
NOS1	0.000567023	0.00410131	0.00848675	-6.88057	down
TEX14	0.000569415	0.00411788	0.345192	-1.53453	down
ENSG00000258210	0.000570509	0.00412361	0.347089	-1.52662	down
KIAA1522	0.000573739	0.00414256	0.406637	-1.29819	down
GABRA2	0.00057413	0.00414392	0.010935	-6.51491	down
ENSG00000253330	0.00057463	0.00414533	0.467348	-1.09743	down
PLK2	0.000580581	0.0041794	0.342957	-1.5439	down
MAGEA8	0.000588469	0.00422354	0.070714	-3.82186	down
ENSG00000250075	0.000593345	0.00425481	0.281313	-1.82975	down
ENSG00000206913	0.000600052	0.00429545	0.308469	-1.6968	down
ENSG00000278949	0.000600064	0.00429545	0.353992	-1.49821	down
SYT2	0.000601345	0.00430284	0.399041	-1.32539	down
RPS15AP6	0.000606442	0.00433731	0.047806	-4.38667	down
ESYT3	0.000610558	0.00436369	0.141797	-2.8181	down
DAAM2	0.000612781	0.0043774	0.217961	-2.19786	down
SNORD59A	0.000612904	0.0043774	0.452313	-1.14461	down
ENSG00000255122	0.000618195	0.00440902	0.247156	-2.01651	down
ODAD1	0.000627802	0.00447364	0.492052	-1.02312	down
ENSG00000224629	0.000628508	0.0044771	0.268136	-1.89896	down
NCBP2-AS1	0.000628792	0.00447835	0.386408	-1.3718	down
ENSG00000275413	0.000630146	0.00448679	0.482147	-1.05245	down
ENSG00000251535	0.000630417	0.00448758	0.149863	-2.73828	down
ENSG00000261766	0.000634456	0.00451083	0.351402	-1.5088	down
TMEM184A	0.00063944	0.00454345	0.28449	-1.81355	down
ARHGAP39	0.000643961	0.00457046	0.4034	-1.30972	down
LONRF2	0.00064597	0.00458312	0.298963	-1.74196	down
ENSG00000257509	0.000651023	0.00461396	0.408668	-1.291	down
RUNX3-AS1	0.00065643	0.00464685	0.416277	-1.26439	down
ENSG00000261332	0.000664458	0.00469229	0.28824	-1.79466	down
ICAM5	0.00066457	0.00469229	0.474638	-1.0751	down
UPK3B	0.000667776	0.00471248	0.353942	-1.49842	down
HERC2P4	0.000671296	0.00473569	0.0822822	-3.60328	down
HSD17B13	0.000675264	0.00476121	0.437647	-1.19216	down
LMCD1	0.000678186	0.00477852	0.306369	-1.70666	down
ENSG00000248936	0.00067874	0.00478159	0.331877	-1.59128	down
ENSG00000267141	0.000681406	0.00479872	0.352461	-1.50446	down
CHMP4BP1	0.000683518	0.00481276	0.325084	-1.62111	down
ENSG00000268903	0.000684286	0.00481651	0.39792	-1.32945	down
CYP4F59P	0.000689156	0.00484662	0.302079	-1.727	down
CYCSP34	0.00069289	0.00486785	0.382487	-1.38652	down
SEMA5A	0.000705947	0.00494938	0.330054	-1.59923	down
ENSG00000284987	0.000710615	0.00497613	0.275118	-1.86188	down
ENSG00000259287	0.000711	0.00497733	0.455357	-1.13493	down
ENSG00000176349	0.000712989	0.00498933	0.0956652	-3.38586	down
ENSG00000270832	0.000716221	0.00500777	0.0305276	-5.03374	down
RNF43	0.000716887	0.00501146	0.453607	-1.14049	down
SKAP1-AS1	0.000719603	0.00502787	0.225049	-2.15169	down
ENSG00000279803	0.00072879	0.0050825	0.391138	-1.35425	down
ENSG00000258136	0.000728755	0.0050825	0.424877	-1.23488	down
FDPSP7	0.000731309	0.0050992	0.265481	-1.91332	down
WFDC2	0.000732231	0.00510476	0.0127929	-6.28852	down
ENSG00000279330	0.000735748	0.00512491	0.457757	-1.12735	down
NUTM2G	0.000736515	0.00512937	0.400381	-1.32056	down
ENSG00000274184	0.000739927	0.00515138	0.233252	-2.10004	down
RHBDL1	0.00074006	0.00515143	0.372525	-1.42459	down
ATP6V0CP1	0.000744852	0.00517949	0.14062	-2.83012	down
RHPN2	0.000745903	0.00518328	0.420997	-1.24812	down
MST1P2	0.000746545	0.00518598	0.468398	-1.09419	down
ENSG00000271267	0.000748385	0.00519434	0.348327	-1.52149	down
SIGLEC16	0.000748636	0.0051952	0.461606	-1.11527	down
DCAF8-DT	0.000749483	0.0052002	0.436265	-1.19672	down
CLSTN2	0.000750072	0.0052034	0.0993802	-3.3309	down
ZNF471	0.000750361	0.00520452	0.39133	-1.35354	down
ENSG00000259244	0.000753295	0.0052231	0.289964	-1.78605	down
RUFY4	0.000764739	0.00529709	0.334201	-1.58121	down
MIR6763	0.000771197	0.00533546	0.199396	-2.32629	down
ENSG00000286366	0.000772593	0.0053415	0.437732	-1.19188	down
ENSG00000271009	0.000775607	0.00535871	0.252374	-1.98637	down
ENSG00000273243	0.000792249	0.00546077	0.456813	-1.13033	down
ENSG00000279320	0.000792837	0.0054639	0.381139	-1.39161	down
ENSG00000272356	0.000795324	0.00547827	0.435328	-1.19983	down
ZBTB12BP	0.000797576	0.00549101	0.255218	-1.9702	down
NPIPA3	0.000799604	0.00550404	0.44645	-1.16343	down
SHROOM3	0.000800118	0.00550665	0.0646948	-3.95021	down
C5orf34-AS1	0.000805252	0.00553919	0.275632	-1.85919	down
ENSG00000273108	0.000805529	0.00554017	0.396858	-1.3333	down
ENSG00000228463	0.000806774	0.00554686	0.46426	-1.107	down
PRIMA1	0.000817	0.00560867	0.0667059	-3.90604	down
ENSG00000266601	0.000817161	0.00560884	0.482196	-1.05231	down
PPP2R3A	0.000817317	0.00560897	0.455943	-1.13307	down
ENSG00000261140	0.000817747	0.00561004	0.394811	-1.34077	down
ZNF154	0.000831255	0.00568933	0.490574	-1.02746	down
FOXI3	0.000831841	0.00569239	0.00191791	-9.02625	down
GOLGA6C	0.000832702	0.00569733	0.222664	-2.16706	down
AGAP9	0.000835228	0.00571175	0.377527	-1.40535	down
CDC37L1-DT	0.000844159	0.00576414	0.392313	-1.34992	down
ENSG00000279640	0.000850005	0.00580115	0.172131	-2.53842	down
SOX11	0.00085239	0.00581646	0.0258761	-5.27224	down
ENSG00000279901	0.000860376	0.00586117	0.274273	-1.86632	down
ZNNT1	0.000870684	0.00592448	0.428505	-1.22262	down
CDKN2A	0.000879124	0.00597594	0.498191	-1.00523	down
TRBV23-1	0.000895871	0.00607462	0.447626	-1.15963	down
ENSG00000248367	0.00089648	0.00607775	0.37375	-1.41986	down
SAP25	0.00089726	0.00608203	0.411948	-1.27946	down
ENSG00000228444	0.000914562	0.00618085	0.305333	-1.71155	down
ENSG00000232926	0.000916383	0.00619009	0.481272	-1.05508	down
ATP2C2	0.000920668	0.00621069	0.176641	-2.50111	down
HOXA3	0.000922198	0.00621806	0.339939	-1.55665	down
C4orf19	0.00093439	0.00628565	0.269458	-1.89187	down
ENSG00000286507	0.000939549	0.00631215	0.29394	-1.76641	down
C3orf52	0.000944783	0.00634418	0.463554	-1.10919	down
ENSG00000239906	0.000951165	0.00637848	0.288363	-1.79404	down
KRT8	0.000958413	0.00641569	0.130069	-2.94265	down
PPP1R1A	0.000960886	0.00642764	0.343102	-1.54329	down
ENSG00000231760	0.000962519	0.00643684	0.284553	-1.81323	down
ENSG00000215493	0.000976952	0.00652056	0.436608	-1.19559	down
ENSG00000235288	0.000982093	0.00654206	0.478183	-1.06436	down
ENSG00000146722	0.000989592	0.00658879	0.405562	-1.30201	down
ENSG00000270424	0.000996704	0.00663182	0.201922	-2.30813	down
ENSG00000247903	0.000997545	0.00663634	0.462056	-1.11386	down
ENSG00000261684	0.0010036	0.00667009	0.492794	-1.02094	down
ENSG00000279187	0.00100451	0.00667292	0.182157	-2.45675	down
KRT18P5	0.00101277	0.00672012	0.257125	-1.95946	down
ENSG00000278959	0.00104488	0.00690403	0.421082	-1.24783	down
IGSF3	0.00105115	0.00694214	0.120207	-3.05641	down
ENSG00000275645	0.00105673	0.00697335	0.299634	-1.73873	down
LINC02145	0.00106043	0.00699664	0.405377	-1.30266	down
ENSG00000260306	0.00106452	0.0070213	0.447312	-1.16065	down
PPL	0.00106541	0.00702491	0.0978086	-3.35389	down
APRG1	0.00106575	0.00702602	0.409048	-1.28966	down
ENSG00000273461	0.00107607	0.00708155	0.235518	-2.08609	down
ENSG00000264853	0.00108082	0.00710937	0.124427	-3.00662	down
ENSG00000229052	0.0010874	0.00714455	0.243372	-2.03876	down
NHSL1-AS1	0.00109216	0.00717353	0.439945	-1.1846	down
ENSG00000226180	0.00109621	0.00719668	0.435346	-1.19976	down
CD163L1	0.00110118	0.00722696	0.380606	-1.39363	down
TLN2	0.0011022	0.00723249	0.450928	-1.14903	down
ENSG00000272541	0.00111017	0.00728246	0.200318	-2.31964	down
ENSG00000262700	0.00111198	0.00729321	0.24968	-2.00185	down
ABCB6	0.00111625	0.00731651	0.488622	-1.03321	down
RN7SL145P	0.0011167	0.00731828	0.360383	-1.4724	down
RPL35AP5	0.00112896	0.0073927	0.279914	-1.83695	down
ENSG00000258987	0.00113034	0.00739932	0.382146	-1.3878	down
ARHGEF16	0.00113501	0.00742515	0.103569	-3.27134	down
ENSG00000214846	0.0011352	0.00742519	0.495369	-1.01343	down
ASLP1	0.00113744	0.00743868	0.432121	-1.21049	down
ENSG00000268069	0.0011503	0.00751796	0.492662	-1.02133	down
ENSG00000286895	0.00115999	0.00757284	0.390037	-1.35832	down
SAMD4A	0.00116118	0.00757819	0.413235	-1.27496	down
ENSG00000251229	0.00116525	0.00760228	0.234755	-2.09077	down
ENSG00000275216	0.00117252	0.00764486	0.0985495	-3.34301	down
ENSG00000211683	0.00118103	0.00768811	0.377649	-1.40488	down
NSA2P1	0.00118658	0.00772054	0.224052	-2.1581	down
LYPD1	0.00119034	0.0077425	0.0674769	-3.88946	down
ENSG00000272669	0.00119334	0.00775958	0.481175	-1.05537	down
ENSG00000265982	0.00119858	0.0077887	0.371558	-1.42834	down
LINC01529	0.00120359	0.00781751	0.382517	-1.3864	down
MMP23A	0.00120351	0.00781751	0.455854	-1.13336	down
HNRNPA3P3	0.00120664	0.00783234	0.458937	-1.12363	down
ANKRD34B	0.00122458	0.00793625	0.260353	-1.94146	down
ENSG00000280107	0.00122459	0.00793625	0.315032	-1.66643	down
ENSG00000225187	0.00122954	0.00796578	0.407065	-1.29667	down
DCAF4L1	0.00123095	0.00797231	0.468652	-1.09341	down
WFIKKN1	0.00123436	0.00798873	0.341788	-1.54883	down
RFPL3S	0.00123658	0.00800002	0.388662	-1.36341	down
ENSG00000286207	0.00125849	0.00813275	0.400913	-1.31864	down
ENSG00000279161	0.00126287	0.00815845	0.36	-1.47393	down
ENSG00000275665	0.00126659	0.00817992	0.202347	-2.30509	down
ARL17B	0.00127295	0.00821838	0.488273	-1.03424	down
LRCH2	0.0012763	0.00823607	0.0714416	-3.80709	down
ENSG00000279608	0.00128281	0.0082709	0.458225	-1.12587	down
ENSG00000284719	0.00128291	0.0082709	0.495554	-1.01289	down
LINC02615	0.00128401	0.00827668	0.411654	-1.28049	down
IL17C	0.00129266	0.00832984	0.405007	-1.30398	down
ENSG00000261141	0.00129488	0.00834154	0.0495458	-4.33509	down
ENSG00000234913	0.00129556	0.00834459	0.00274148	-8.51083	down
AMN	0.00129972	0.00836871	0.487868	-1.03544	down
SRGAP1	0.0013048	0.00839613	0.483106	-1.04959	down
DM1-AS	0.00131142	0.00843248	0.219672	-2.18658	down
ENSG00000239486	0.00132026	0.00848626	0.346741	-1.52807	down
PROZ	0.00132105	0.00848868	0.326857	-1.61327	down
ENSG00000279532	0.00133709	0.00857695	0.218556	-2.19393	down
SNORA22	0.00134604	0.00862895	0.331303	-1.59378	down
ENSG00000280211	0.00135507	0.00868276	0.478101	-1.06461	down
ENSG00000213600	0.00135791	0.00869686	0.426218	-1.23034	down
ENSG00000255108	0.00136226	0.0087192	0.209908	-2.25217	down
ENSG00000250948	0.00136691	0.00874355	0.466521	-1.09998	down
ENSG00000269091	0.00137189	0.00876991	0.390337	-1.35721	down
RAPSN	0.00137594	0.00879351	0.366108	-1.44966	down
TRHDE	0.00137787	0.00880124	0.10939	-3.19245	down
FAM153CP	0.00137781	0.00880124	0.452391	-1.14436	down
FHAD1	0.00139768	0.00891381	0.417515	-1.2601	down
PABPC4L	0.00139918	0.00892201	0.00371941	-8.07071	down
C8orf44-SGK3	0.00140828	0.00897166	0.118151	-3.0813	down
TCF3P1	0.00140915	0.008973	0.299007	-1.74175	down
MIR6802	0.00142097	0.00904118	0.360071	-1.47365	down
ZNF135	0.00142581	0.00906859	0.407418	-1.29542	down
HS6ST2	0.00142927	0.00908695	0.111198	-3.1688	down
ENSG00000272825	0.00143455	0.00911359	0.499519	-1.00139	down
ENSG00000280486	0.00143694	0.0091272	0.401917	-1.31503	down
LINC00958	0.00144438	0.00916591	0.0736473	-3.76322	down
SERPINB5	0.0014485	0.0091878	0.00268874	-8.53886	down
EGFR	0.00144929	0.00918995	0.132226	-2.91892	down
CDR2L	0.00144929	0.00918995	0.308518	-1.69657	down
RBFADN	0.00145225	0.0092073	0.31241	-1.67849	down
ENSG00000273210	0.00145418	0.00921805	0.278992	-1.84171	down
LINC02080	0.0014593	0.00924624	0.10258	-3.28518	down
ENSG00000255566	0.00146017	0.00925028	0.355038	-1.49396	down
Y_RNA	0.00146761	0.00929599	0.294961	-1.76141	down
RNA5SP498	0.00147442	0.00933477	0.196706	-2.34589	down
ENSG00000287766	0.00148305	0.00937927	0.487074	-1.03779	down
MIR7152	0.00148508	0.00938919	0.382155	-1.38777	down
ENSG00000223946	0.00150825	0.00952097	0.196467	-2.34764	down
ENSG00000290164	0.00150885	0.00952329	0.305185	-1.71224	down
PRC1-AS1	0.00152126	0.0095883	0.372693	-1.42394	down
SLC4A9	0.00152697	0.00961981	0.0113704	-6.45857	down
ENSG00000288748	0.00152819	0.00962453	0.279855	-1.83725	down
MIR6812	0.0015475	0.00973567	0.34284	-1.54439	down
H3P25	0.00155719	0.00979206	0.287092	-1.80041	down
PRMT5-AS1	0.00156761	0.00984948	0.403541	-1.30921	down
SORCS1	0.0015685	0.00985148	0.0280458	-5.15607	down
ARMH2	0.00156939	0.00985519	0.36886	-1.43885	down
ENSG00000278330	0.00157056	0.00985947	0.440803	-1.18179	down
ENSG00000256705	0.00157675	0.00989378	0.439039	-1.18758	down
ENSG00000275833	0.00158273	0.00992216	0.393195	-1.34668	down
ENSG00000262228	0.00158928	0.00995405	0.398624	-1.3269	down
OSCP1	0.00159524	0.0099853	0.417616	-1.25975	down
ENSG00000277978	0.00159794	0.0100006	0.464121	-1.10743	down
ENSG00000268279	0.00160318	0.0100319	0.42913	-1.22051	down
ENSG00000248015	0.00161152	0.0100779	0.456271	-1.13204	down
ENSG00000213557	0.00162104	0.0101251	0.410882	-1.2832	down
PARD3B	0.00162503	0.0101438	0.381376	-1.39071	down
SLC18A2	0.00162664	0.0101523	0.433453	-1.20605	down
SMTNL1	0.00164186	0.0102301	0.367727	-1.44329	down
RPL9P2	0.00164262	0.0102333	0.281344	-1.82959	down
YES1P1	0.00165399	0.0102884	0.397071	-1.33253	down
ENSG00000255050	0.00165682	0.0103045	0.466836	-1.09901	down
ENSG00000261560	0.00166051	0.0103227	0.401755	-1.31561	down
ENSG00000285938	0.00166112	0.0103249	0.490014	-1.0291	down
PRDX3P1	0.00167409	0.010396	0.349502	-1.51663	down
AMDHD1	0.00167753	0.0104142	0.495657	-1.01259	down
FGFR2	0.00168221	0.0104385	0.405463	-1.30236	down
LRP2	0.00168323	0.0104433	0.0267651	-5.2235	down
F12	0.00168932	0.0104795	0.435184	-1.2003	down
HOXC13	0.00169754	0.0105257	0.040333	-4.6319	down
GRIN2C	0.0017061	0.0105724	0.453875	-1.13963	down
ENSG00000262488	0.00170834	0.010583	0.334478	-1.58001	down
SLC22A7	0.00171487	0.0106186	0.227023	-2.13909	down
ENSG00000267198	0.00171777	0.0106301	0.436899	-1.19463	down
ENSG00000250138	0.0017194	0.010637	0.292095	-1.77549	down
ZDHHC20-IT1	0.00172781	0.0106826	0.387805	-1.3666	down
OGDHL	0.00174059	0.0107502	0.0622197	-4.00648	down
SNORA20	0.00174403	0.0107633	0.453363	-1.14126	down
BOLA2P2	0.00175064	0.0107911	0.309076	-1.69397	down
FAM95B1	0.00175336	0.0108013	0.320003	-1.64384	down
ENSG00000287405	0.00175964	0.0108335	0.271777	-1.87951	down
ERVK-28	0.00176827	0.0108801	0.322579	-1.63228	down
FDPSP3	0.00178102	0.0109503	0.197825	-2.3377	down
LEAP2	0.00178432	0.0109689	0.445819	-1.16547	down
TRHDE-AS1	0.00180178	0.0110646	0.360114	-1.47347	down
ENSG00000236403	0.00180232	0.0110662	0.356526	-1.48792	down
ENSG00000258944	0.00180463	0.0110754	0.410198	-1.28561	down
ENSG00000287543	0.00180712	0.011088	0.488324	-1.03409	down
NALT1	0.00184749	0.0113025	0.477913	-1.06518	down
KIZ-AS1	0.00185297	0.0113228	0.292124	-1.77535	down
TTLL9	0.0018571	0.0113447	0.294899	-1.76171	down
ENSG00000288834	0.00186962	0.0114143	0.170356	-2.55338	down
ENSG00000261136	0.00187522	0.0114434	0.366899	-1.44655	down
ENSG00000260144	0.00187844	0.0114596	0.222849	-2.16586	down
SPRN	0.00188109	0.0114729	0.267846	-1.90053	down
ENSG00000205414	0.0019122	0.0116326	0.00197763	-8.98201	down
ENSG00000250815	0.00191346	0.0116385	0.158443	-2.65797	down
ENSG00000256427	0.00192813	0.0117208	0.478387	-1.06375	down
Metazoa_SRP	0.00193905	0.0117749	0.309027	-1.6942	down
KCNK2	0.00195382	0.0118576	0.0188175	-5.73178	down
NCLP1	0.00196241	0.0118991	0.190749	-2.39025	down
ENSG00000254760	0.00197202	0.0119503	0.389514	-1.36025	down
ENSG00000289946	0.00198391	0.0120187	0.0406247	-4.6215	down
DCDC2	0.00198766	0.0120343	0.0945723	-3.40244	down
ENSG00000251158	0.00199726	0.0120853	0.281174	-1.83047	down
PPIAL4F	0.00201278	0.0121719	0.179763	-2.47584	down
FAAHP1	0.00201428	0.0121792	0.496656	-1.00968	down
ENSG00000279656	0.00201708	0.0121926	0.426538	-1.22925	down
ENSG00000278987	0.00202198	0.0122204	0.488885	-1.03243	down
LINC00671	0.00202931	0.0122574	0.473823	-1.07758	down
SEPTIN14P6	0.00203611	0.0122876	0.370278	-1.43332	down
RPS12P20	0.00204864	0.0123486	0.352519	-1.50423	down
SCX	0.00205495	0.0123761	0.394286	-1.34268	down
ENSG00000256433	0.00206995	0.0124514	0.461601	-1.11528	down
TEAD3	0.00207363	0.0124699	0.213336	-2.2288	down
CLEC18B	0.00207876	0.0124952	0.432783	-1.20829	down
CAPN6	0.00208185	0.0125119	0.0231698	-5.43161	down
CLDN9	0.002086	0.0125313	0.263776	-1.92261	down
FAM246C	0.00208581	0.0125313	0.469211	-1.09169	down
ENSG00000267199	0.00209356	0.0125749	0.300938	-1.73246	down
TMEM178A	0.0020997	0.0126044	0.255444	-1.96892	down
ENSG00000284627	0.00210424	0.0126279	0.251099	-1.99367	down
TRPM2-AS	0.00211026	0.0126584	0.18727	-2.41681	down
MIR877	0.00212062	0.0127038	0.29004	-1.78568	down
RNU1-103P	0.00212048	0.0127038	0.36816	-1.44159	down
LINC02705	0.00215993	0.0129166	0.409804	-1.287	down
ENSG00000287737	0.00216356	0.0129364	0.418142	-1.25793	down
ENSG00000276449	0.00218395	0.013045	0.461891	-1.11438	down
MAP4K1-AS1	0.00219155	0.0130847	0.23768	-2.07291	down
ENSG00000277744	0.00220235	0.0131433	0.324155	-1.62524	down
ENSG00000279549	0.00220319	0.0131464	0.264782	-1.91712	down
ENSG00000280057	0.00220905	0.0131757	0.386473	-1.37156	down
ENSG00000279433	0.00222496	0.0132531	0.45253	-1.14391	down
GUCY2D	0.00222765	0.0132634	0.383607	-1.3823	down
TSHR	0.00223933	0.0133271	0.404051	-1.30739	down
TAC4	0.00224359	0.0133486	0.422029	-1.24459	down
LINC01535	0.00224628	0.0133626	0.291597	-1.77795	down
ADAMTS14	0.00224813	0.0133716	0.43244	-1.20943	down
ENSG00000287214	0.00225379	0.0133995	0.28911	-1.79031	down
CASQ1	0.00227703	0.0135166	0.334748	-1.57885	down
PTPN14	0.00229509	0.0136039	0.347999	-1.52285	down
KIAA1549L	0.00229679	0.0136116	0.117746	-3.08625	down
ENSG00000288542	0.00229735	0.0136129	0.0162403	-5.94428	down
PRELID3BP4	0.0023024	0.0136409	0.205805	-2.28065	down
ANKRD20A11P	0.00230809	0.0136666	0.151031	-2.72708	down
ADORA1	0.00230988	0.0136749	0.203191	-2.29909	down
TMEM249	0.00231431	0.0136936	0.273165	-1.87216	down
ENSG00000273406	0.00232878	0.0137712	0.201324	-2.31241	down
ENSG00000261346	0.00233178	0.013783	0.280565	-1.83359	down
ENSG00000234624	0.00233422	0.0137934	0.133115	-2.90925	down
GLRX5P3	0.00234159	0.0138329	0.358051	-1.48176	down
ENSG00000232470	0.00234323	0.0138406	0.499857	-1.00041	down
PLXNB3-AS1	0.00235552	0.0139051	0.367236	-1.44522	down
ENSG00000234389	0.00235584	0.0139051	0.493516	-1.01883	down
SYT7	0.0023931	0.0140985	0.13546	-2.88406	down
ENSG00000262777	0.00239616	0.0141145	0.304897	-1.71361	down
RPS10P5	0.0024066	0.0141678	0.475923	-1.0712	down
PPIAL4E	0.00244587	0.0143763	0.179299	-2.47956	down
MIR6859-4	0.00245091	0.0144018	0.44087	-1.18157	down
RNU6-1223P	0.00250451	0.0146872	0.262056	-1.93205	down
RASA3-IT1	0.00251457	0.0147377	0.170435	-2.55271	down
PRR22	0.00251686	0.0147481	0.473439	-1.07875	down
ADAMTS15	0.00254806	0.0149075	0.0535138	-4.22395	down
EFR3B	0.00254735	0.0149075	0.456894	-1.13007	down
ENSG00000227992	0.00254964	0.0149133	0.400852	-1.31886	down
FFAR1	0.00255127	0.0149207	0.412527	-1.27744	down
ENSG00000263244	0.00257116	0.0150241	0.226295	-2.14372	down
DSG2	0.00258459	0.0150832	0.294921	-1.7616	down
LRRC43	0.00259388	0.0151244	0.38045	-1.39422	down
ENSG00000279345	0.0026076	0.0151921	0.263351	-1.92494	down
MIR6746	0.0026245	0.015279	0.244778	-2.03046	down
SPEG	0.00262672	0.0152876	0.470845	-1.08668	down
AKR7A3	0.00263677	0.0153438	0.418324	-1.25731	down
ENSG00000286437	0.00264255	0.0153731	0.300967	-1.73232	down
CBLC	0.00267937	0.0155643	0.0317052	-4.97913	down
ENSG00000286168	0.0026796	0.0155643	0.105548	-3.24403	down
ENSG00000279447	0.00268028	0.015566	0.298205	-1.74563	down
MTND5P14	0.00269002	0.0156159	0.241573	-2.04947	down
WNT7B	0.00270711	0.0157062	0.14858	-2.75069	down
DCBLD2	0.00271132	0.0157284	0.422131	-1.24424	down
LINC02259	0.00271707	0.0157595	0.103765	-3.26861	down
ENSG00000232043	0.00271818	0.0157637	0.345709	-1.53237	down
BCAM	0.00272928	0.015814	0.123037	-3.02284	down
ENSG00000285417	0.00273037	0.0158165	0.495939	-1.01177	down
DLX1	0.00275667	0.0159417	0.0701911	-3.83257	down
ENSG00000236529	0.00277611	0.016036	0.433734	-1.20512	down
TAS2R6P	0.00277726	0.0160381	0.435961	-1.19773	down
COLCA1	0.00279181	0.0161107	0.310549	-1.68711	down
ENSG00000254694	0.00279857	0.0161407	0.424594	-1.23585	down
ENSG00000272980	0.00281495	0.0162283	0.306082	-1.70801	down
ENSG00000272078	0.00281804	0.0162415	0.46278	-1.1116	down
ENSG00000281021	0.0028229	0.0162649	0.359178	-1.47723	down
ENSG00000289269	0.00283574	0.0163297	0.469016	-1.09229	down
BCRP3	0.00285154	0.0164137	0.425122	-1.23405	down
ESPL1	0.00286701	0.0164958	0.441111	-1.18079	down
ENSG00000289082	0.00287192	0.0165194	0.288682	-1.79245	down
STOX2	0.00288977	0.016615	0.16463	-2.6027	down
ENSG00000225213	0.00289377	0.0166357	0.348195	-1.52203	down
ADCY5	0.00289544	0.0166407	0.476327	-1.06998	down
B3GNT3	0.00292504	0.0167942	0.295475	-1.75889	down
OBSL1	0.00293361	0.0168387	0.416677	-1.263	down
ENSG00000273724	0.0029546	0.0169395	0.457901	-1.12689	down
ENSG00000276517	0.00296444	0.0169826	0.484512	-1.0454	down
ENSG00000236114	0.00296513	0.0169839	0.412906	-1.27611	down
CACNA1H	0.00296821	0.0169944	0.453436	-1.14103	down
ENSG00000260816	0.00300302	0.017172	0.369367	-1.43687	down
ENSG00000270797	0.00301938	0.0172439	0.0458073	-4.44828	down
ENSG00000268678	0.00301938	0.0172439	0.366797	-1.44695	down
ENSG00000276968	0.00302764	0.0172886	0.322762	-1.63146	down
MTMR9LP	0.00303082	0.0173019	0.432219	-1.21017	down
LINC02904	0.00304625	0.0173803	0.428475	-1.22272	down
ENSG00000268520	0.00305498	0.0174252	0.306339	-1.7068	down
P2RX7	0.00307968	0.0175506	0.485894	-1.04129	down
ENSG00000273055	0.00308833	0.0175933	0.438728	-1.1886	down
KRT80	0.00309122	0.0176021	0.10926	-3.19416	down
ENSG00000275426	0.00309158	0.0176021	0.327497	-1.61045	down
PRICKLE4	0.00309433	0.0176153	0.195768	-2.35279	down
LCTL	0.00309866	0.017635	0.151683	-2.72087	down
CKMT1B	0.00310116	0.0176468	0.0414625	-4.59205	down
EEF1A1P30	0.00311592	0.0177191	0.395152	-1.33952	down
ENSG00000285416	0.00311745	0.0177247	0.397775	-1.32998	down
PRAL	0.0031274	0.0177713	0.214395	-2.22165	down
ENSG00000280054	0.00313798	0.0178216	0.457302	-1.12878	down
PSCA	0.00313939	0.0178252	0.139694	-2.83966	down
FSD1	0.00314273	0.0178387	0.483632	-1.04802	down
ENSG00000280163	0.00314499	0.017849	0.255155	-1.97055	down
RPL18AP7	0.00314864	0.0178623	0.483859	-1.04734	down
LINC02316	0.0031883	0.0180622	0.460978	-1.11723	down
ENSG00000250397	0.00319817	0.018103	0.388296	-1.36477	down
HAUS1P1	0.00319944	0.0181077	0.347923	-1.52316	down
ENSG00000288025	0.00320085	0.0181108	0.437428	-1.19288	down
TRAPPC12-AS1	0.00320206	0.0181125	0.49156	-1.02456	down
CYP21A1P	0.00320743	0.0181378	0.346201	-1.53032	down
KRT7	0.00322067	0.0181981	0.110107	-3.18303	down
SIX4	0.00322076	0.0181981	0.132153	-2.91972	down
RNU4-82P	0.00322536	0.0182191	0.154964	-2.69	down
ENSG00000280248	0.00323439	0.0182625	0.167128	-2.58097	down
EPN3	0.00324208	0.0182984	0.0282468	-5.14577	down
ENSG00000266378	0.00324746	0.0183254	0.325132	-1.6209	down
ENSG00000261386	0.00325445	0.0183555	0.33621	-1.57257	down
ENSG00000228403	0.00325966	0.0183773	0.287541	-1.79816	down
FAM153B	0.00326153	0.0183853	0.338603	-1.56234	down
ENSG00000236364	0.00331707	0.0186546	0.461802	-1.11465	down
ENSG00000273840	0.00332804	0.0187111	0.00181699	-9.10423	down
ENSG00000260368	0.00334595	0.0188015	0.409419	-1.28835	down
ATP5MFP4	0.00334752	0.0188078	0.264215	-1.92021	down
MYH14	0.00335089	0.0188241	0.0508281	-4.29823	down
ENSG00000287868	0.00335825	0.0188525	0.186681	-2.42135	down
ENSG00000241679	0.00336047	0.0188624	0.356935	-1.48627	down
KIRREL1	0.00338122	0.0189606	0.127069	-2.97631	down
IDO2	0.00338969	0.0190003	0.192338	-2.37828	down
ANKRD19P	0.00339974	0.0190514	0.481411	-1.05466	down
HNRNPA3P2	0.0034095	0.0191035	0.21729	-2.20231	down
ENSG00000255449	0.00341007	0.0191041	0.308922	-1.69469	down
CCDC3	0.00341348	0.0191205	0.299762	-1.73811	down
LYG2	0.00342311	0.0191692	0.29274	-1.77231	down
ENSG00000240440	0.00342822	0.0191926	0.167212	-2.58025	down
ENSG00000255026	0.00342805	0.0191926	0.476334	-1.06995	down
ENSG00000290163	0.00342946	0.0191969	0.220328	-2.18228	down
ENSG00000273747	0.00345722	0.0193337	0.35817	-1.48128	down
RHOA-IT1	0.00345768	0.0193337	0.383607	-1.3823	down
ENSG00000290026	0.0034655	0.0193721	0.321978	-1.63496	down
ENSG00000289929	0.00347373	0.0194128	0.485263	-1.04316	down
ENSG00000279319	0.00348173	0.0194549	0.302716	-1.72397	down
NMNAT2	0.00348733	0.0194808	0.252196	-1.98738	down
ENSG00000279452	0.00349107	0.019499	0.355475	-1.49218	down
ENSG00000280383	0.00349954	0.019541	0.421702	-1.2457	down
ENSG00000259118	0.00351246	0.0196105	0.448007	-1.15841	down
ENSG00000236770	0.00351424	0.0196177	0.0518347	-4.26994	down
ENSG00000262652	0.00351627	0.0196264	0.349443	-1.51687	down
LINC02936	0.00352746	0.0196781	0.398466	-1.32747	down
HERC2P8	0.00353025	0.0196883	0.0736228	-3.7637	down
ENSG00000272195	0.00356103	0.019841	0.481653	-1.05393	down
MIR6777	0.00356762	0.0198699	0.287531	-1.79821	down
PAX6	0.00360436	0.0200414	0.216715	-2.20613	down
CTBP2P8	0.00360845	0.0200587	0.323301	-1.62905	down
ENSG00000250090	0.00361714	0.0200938	0.350681	-1.51177	down
FHDC1	0.00362444	0.0201276	0.41951	-1.25322	down
ENSG00000276603	0.00362517	0.0201276	0.450203	-1.15135	down
UNC5A	0.00363763	0.0201907	0.197696	-2.33865	down
ZNF415	0.00365607	0.0202748	0.383561	-1.38247	down
WEE2	0.00368584	0.0204112	0.249097	-2.00522	down
ENSG00000263321	0.00370628	0.0205105	0.176719	-2.50047	down
RAB40A	0.00370589	0.0205105	0.208557	-2.26149	down
SPATA32	0.00373735	0.0206573	0.398928	-1.3258	down
C20orf204	0.00373892	0.0206632	0.443762	-1.17214	down
ENSG00000274515	0.00378356	0.0208957	0.371124	-1.43003	down
ENSG00000282951	0.00379714	0.0209622	0.491051	-1.02606	down
ARSJ	0.00379792	0.0209637	0.232884	-2.10232	down
ENSG00000262848	0.00382964	0.0211128	0.380182	-1.39524	down
ULK4P3	0.0038301	0.0211128	0.386983	-1.36966	down
COL6A4P2	0.0038513	0.0212068	0.40774	-1.29428	down
ENSG00000271717	0.00385554	0.0212215	0.0450314	-4.47292	down
ENSG00000260277	0.00386354	0.021257	0.29698	-1.75156	down
PPIAP40	0.00387049	0.0212867	0.390095	-1.3581	down
ENSG00000279467	0.00387606	0.0213144	0.42435	-1.23667	down
PIMREGP1	0.00388616	0.0213476	0.294773	-1.76232	down
RNU7-40P	0.00389522	0.021391	0.189704	-2.39818	down
MYO7B	0.00390847	0.0214551	0.481405	-1.05468	down
GPR173	0.00391385	0.0214719	0.393611	-1.34516	down
PCP4L1	0.00391316	0.0214719	0.404411	-1.30611	down
MIR4685	0.00392326	0.0215161	0.352371	-1.50483	down
ZMYND19P1	0.00393563	0.0215619	0.276668	-1.85377	down
ENSG00000255933	0.00396161	0.0216683	0.435228	-1.20016	down
ENSG00000279431	0.00396294	0.0216726	0.120028	-3.05855	down
ENSG00000286151	0.00398462	0.0217766	0.249063	-2.00542	down
ENSG00000272668	0.00400337	0.0218645	0.4196	-1.25291	down
ENSG00000276337	0.00402517	0.0219718	0.478637	-1.063	down
VASN	0.00404605	0.0220799	0.310185	-1.6888	down
ENSG00000260517	0.00405483	0.0221249	0.40363	-1.30889	down
ENSG00000237669	0.00406841	0.0221789	0.400724	-1.31932	down
B3GALT1	0.00408141	0.0222283	0.0415532	-4.5889	down
CNTN3	0.00408373	0.022238	0.0183346	-5.76929	down
ENSG00000273167	0.00411035	0.022371	0.0252265	-5.30891	down
LINC01508	0.00414035	0.0225103	0.00188666	-9.04995	down
MIRLET7BHG	0.00413995	0.0225103	0.492039	-1.02316	down
ANGPT4	0.00414424	0.0225227	0.334638	-1.57933	down
ENSG00000264044	0.00415303	0.0225672	0.299812	-1.73787	down
ENSG00000287601	0.00416572	0.0226332	0.329376	-1.60219	down
CCDC188	0.00416844	0.022645	0.394996	-1.34009	down
ENSG00000228897	0.00419565	0.0227716	0.227175	-2.13813	down
NKX2-1	0.00420179	0.022796	0.0653089	-3.93658	down
ENSG00000287356	0.00420513	0.0228049	0.481675	-1.05387	down
LINC01252	0.00430883	0.0232962	0.373713	-1.42	down
ENSG00000277715	0.00431029	0.0232979	0.396112	-1.33602	down
PAIP1P1	0.00431564	0.0233237	0.46203	-1.11394	down
ENSG00000279179	0.00434742	0.0234676	0.493729	-1.01821	down
ENSG00000267648	0.00435582	0.0235036	0.487654	-1.03607	down
GK3P	0.0043629	0.0235387	0.189947	-2.39633	down
SLC6A9	0.00438634	0.0236464	0.440127	-1.18401	down
TFAP2C	0.00439897	0.0237082	0.0566273	-4.14236	down
CALB2	0.00440061	0.023714	0.0385362	-4.69764	down
KIF18B	0.00440959	0.0237592	0.399173	-1.32491	down
DCT	0.00442584	0.0238405	0.367125	-1.44566	down
ENSG00000241525	0.00443468	0.0238759	0.35983	-1.47461	down
MIR210HG	0.00443635	0.0238783	0.41937	-1.2537	down
RAP1AP	0.00443904	0.0238896	0.382931	-1.38484	down
ENSG00000279687	0.00445608	0.0239624	0.289855	-1.7866	down
ENSG00000248469	0.00447809	0.0240554	0.372253	-1.42565	down
ENSG00000259652	0.00449003	0.02411	0.0749598	-3.73774	down
ENSG00000288658	0.00450425	0.0241768	0.0507591	-4.30019	down
MIR3671	0.0045463	0.0243833	0.295732	-1.75764	down
MYO10	0.00458055	0.0245477	0.222447	-2.16847	down
ENSG00000232032	0.00458232	0.024554	0.129947	-2.944	down
RPSAP16	0.00460789	0.0246696	0.226141	-2.14471	down
GPR83	0.00460812	0.0246696	0.476231	-1.07027	down
NRBF2P2	0.00462945	0.0247676	0.077605	-3.68771	down
LIX1	0.00463474	0.0247861	0.325214	-1.62054	down
LINC00648	0.00463744	0.0247973	0.0017625	-9.14816	down
ENSG00000269978	0.00463828	0.0247986	0.120837	-3.04887	down
MUC12	0.00466651	0.0249332	0.408981	-1.28989	down
C22orf15	0.00470695	0.0251263	0.422688	-1.24233	down
GALNT9	0.0047139	0.0251502	0.34915	-1.51808	down
ENSG00000226945	0.00473601	0.0252451	0.428731	-1.22185	down
MUC20	0.00474635	0.0252885	0.462996	-1.11093	down
ASS1	0.00476764	0.0253839	0.116808	-3.09779	down
FLJ42393	0.00481064	0.0255995	0.1731	-2.53033	down
ENSG00000286000	0.00483462	0.0257104	0.289933	-1.78621	down
ENSG00000272843	0.0048367	0.0257181	0.322911	-1.63079	down
ENSG00000289511	0.00485516	0.0258062	0.447055	-1.16147	down
ENSG00000286220	0.00493098	0.0261378	0.297447	-1.7493	down
ENSG00000269984	0.00493896	0.0261733	0.442791	-1.1753	down
SEPTIN14P5	0.00495892	0.0262526	0.306603	-1.70556	down
KCNJ12	0.00499158	0.0264179	0.0917173	-3.44666	down
ENSG00000272604	0.00499471	0.0264242	0.498988	-1.00292	down
ENSG00000262692	0.00501555	0.0265208	0.361275	-1.46883	down
ENSG00000287049	0.00501968	0.0265357	0.406742	-1.29781	down
LGR4	0.00505069	0.0266859	0.479536	-1.06029	down
STK33	0.00505671	0.0267142	0.453595	-1.14052	down
ENSG00000254065	0.00506262	0.026742	0.0316328	-4.98244	down
ENSG00000287550	0.00506696	0.026758	0.00382587	-8.02999	down
FTH1P1	0.00507306	0.0267825	0.268605	-1.89644	down
TPBG	0.00507976	0.0268013	0.350664	-1.51184	down
MED28P7	0.00509105	0.0268563	0.133048	-2.90998	down
ENSG00000279637	0.00512328	0.0269961	0.192013	-2.38073	down
ENSG00000287089	0.00513104	0.0270301	0.293744	-1.76737	down
GLIS3	0.00513446	0.0270446	0.41765	-1.25963	down
SPRR1A	0.00517209	0.0272252	0.000396967	-11.2987	down
GOLGA6B	0.00519141	0.0273059	0.446717	-1.16257	down
ENSG00000287727	0.00519645	0.0273238	0.416802	-1.26257	down
H3-7	0.00522682	0.0274567	0.48134	-1.05487	down
TACR2	0.00525348	0.0275614	0.437529	-1.19255	down
RNU6-32P	0.00525987	0.0275843	0.254843	-1.97232	down
ENSG00000271344	0.00526579	0.0276083	0.235472	-2.08637	down
ENSG00000279071	0.00528172	0.027674	0.0806635	-3.63194	down
RIMKLBP1	0.0053036	0.0277709	0.398213	-1.32839	down
ENSG00000268713	0.00533224	0.0278958	0.206098	-2.2786	down
RFPL2	0.00536249	0.0280361	0.495266	-1.01372	down
[truncated: 1,413 more rows]
