# Supplementary material for: PBMC transcriptomic signatures reflect immune dynamics and disease activity in psoriatic arthritis
Source: Front Immunol. 2026 Feb 24;17:1701395. doi: 10.3389/fimmu.2026.1701395 (PMC12971704; doi:10.3389/fimmu.2026.1701395)
Supplement: Supplementary Method 1 — Pathway Enrichment and Protein–Protein Interaction (PPI) Network Analysis. [file DataSheet1.zip › Supplement Table 10 Differentially expressed genes between active and remission PsA patients.xlsx]

## Sheet: Sheet1
gene_name	pval	qval	fc	log2(fc)	regulation
ENSG00000173366	1.06164e-14	4.1371e-10	0.000219484	-12.1536	down
ENSG00000204422	2.17259e-13	4.23319e-09	0.000331519	-11.5586	down
ENSG00000268083	1.79036e-12	2.32562e-08	0.000253123	-11.9479	down
INO80B-WBP1	1.96542e-11	1.91476e-07	4726.29	12.2065	up
ENSG00000263798	4.21612e-11	3.28596e-07	2720.5	11.4097	up
ENSG00000267022	6.55412e-11	4.25679e-07	1621.33	10.663	up
HHIP	3.51301e-10	1.95569e-06	1842.05	10.8471	up
ENSG00000235007	6.15748e-10	2.99938e-06	683.422	9.41663	up
ENSG00000254692	7.58625e-10	3.28476e-06	979.421	9.93579	up
MLPH	9.09294e-10	3.54343e-06	1044.65	10.0288	up
ANKRD1	2.41372e-09	8.55095e-06	4431.47	12.1136	up
RPL17-C18orf32	2.81473e-09	9.14059e-06	361.896	8.49943	up
PTPRD	1.31277e-08	3.8533e-05	329.275	8.36315	up
BMX	1.38434e-08	3.8533e-05	2210.2	11.11	up
DIPK2B	1.65337e-08	4.29535e-05	4099.99	12.0014	up
TM4SF18	2.34969e-08	5.72282e-05	1492.25	10.5433	up
APLN	5.31949e-08	0.000121938	226.56	7.82375	up
FOXC1	6.91584e-08	0.000149724	9.2354	3.20717	up
ENSG00000249771	7.39413e-08	0.000151654	1583.78	10.6292	up
MMP1	9.98238e-08	0.000194502	90.9159	6.50646	up
BCL6B	1.69276e-07	0.000314121	4097.83	12.0006	up
COL11A1	2.77802e-07	0.000492076	656.15	9.35788	up
LDB2	3.50415e-07	0.000593709	11.1141	3.47432	up
ARHGEF15	6.66909e-07	0.00108287	2059.03	11.0078	up
KDR	7.69219e-07	0.00119903	416.334	8.7016	up
PCDH10	1.50578e-06	0.00225687	50.7833	5.66628	up
CHST1	1.57375e-06	0.00227139	1191.61	10.2187	up
ACTR3-AS1	2.00063e-06	0.00278438	2.19191	1.13219	up
HSPG2	2.52072e-06	0.00338724	20.8664	4.38311	up
AQP10	2.73495e-06	0.00355261	3.79338	1.92348	up
RHOJ	2.95343e-06	0.00371265	245.446	7.93926	up
TIE1	4.39825e-06	0.0053561	23.4691	4.55269	up
ENSG00000204620	4.9688e-06	0.00565257	0.398447	-1.32754	down
EGR1	5.22191e-06	0.00565257	3.47841	1.79843	up
TICRR	5.17739e-06	0.00565257	4.02231	2.00802	up
ADGRF5	4.88605e-06	0.00565257	2644.18	11.3686	up
VWF	5.56199e-06	0.00576002	6.58806	2.71985	up
CNRIP1	5.61679e-06	0.00576002	11.9282	3.5763	up
RN7SL2	6.50146e-06	0.00633388	4.87796	2.28628	up
RRM2	6.74991e-06	0.00641554	2.34815	1.23153	up
CCNJL	7.56739e-06	0.00661908	2.14016	1.09772	up
PTPRB	7.81333e-06	0.00661908	6.39933	2.67792	up
SERPINE1	7.7096e-06	0.00661908	6.48439	2.69697	up
CDH5	7.43438e-06	0.00661908	58.5727	5.87216	up
PLPP4	7.72734e-06	0.00661908	453.217	8.82406	up
SEPTIN10	8.28247e-06	0.00684331	2.50193	1.32304	up
LOX	8.42924e-06	0.00684331	5.50406	2.4605	up
CLEC14A	8.86724e-06	0.00705199	145.449	7.18437	up
NLRP7	1.1795e-05	0.00901254	4.01574	2.00567	up
MMRN2	1.16308e-05	0.00901254	38.2362	5.25687	up
ADAMTS9	1.22827e-05	0.00920471	2065.34	11.0122	up
UPK3BL2	1.40151e-05	0.0102554	0.125653	-2.99248	down
MESTIT1	1.72269e-05	0.011994	377.268	8.55944	up
TINAGL1	1.72358e-05	0.011994	723.511	9.49887	up
IGHV3-23	1.77719e-05	0.0119943	2.37424	1.24747	up
ERG	1.84488e-05	0.0121853	11.159	3.48013	up
NES	1.99492e-05	0.0129567	97.2203	6.60319	up
CRACD	2.16028e-05	0.0138007	2.86012	1.51607	up
SRPX	2.27828e-05	0.0140924	50.8951	5.66945	up
ADGRL4	2.32143e-05	0.014135	2763.79	11.4324	up
MCAM	2.47926e-05	0.0148638	14.3258	3.84055	up
SHROOM4	3.63537e-05	0.0211443	4.5689	2.19185	up
FAT4	4.21878e-05	0.0234859	4.36939	2.12743	up
NOVA2	5.26024e-05	0.0284703	961.417	9.90902	up
RARB	5.41129e-05	0.0284963	4.36786	2.12693	up
ENSG00000289692	5.34251e-05	0.0284963	2851.89	11.4777	up
AFAP1L1	6.48334e-05	0.0328116	36.1769	5.177	up
NRP1	6.69803e-05	0.032974	3.95433	1.98343	up
ENSG00000286342	6.76928e-05	0.032974	366.003	8.51571	up
B3GALNT1	7.48986e-05	0.0357332	3.92117	1.97129	up
PREX2	7.5191e-05	0.0357332	103.158	6.68871	up
MYZAP	8.40837e-05	0.0390078	3.52549	1.81783	up
SEPTIN7P3	8.38802e-05	0.0390078	4.8385	2.27456	up
CD38	8.62468e-05	0.0391346	2.06071	1.04314	up
LRRC43	8.63654e-05	0.0391346	3.59959	1.84783	up
CNTNAP3B	8.845e-05	0.0396185	219.177	7.77596	up
PODXL	9.96645e-05	0.0441344	6.88925	2.78435	up
KRT80	0.00010309	0.0451382	17.0012	4.08756	up
TFPI	0.000105937	0.0458694	4.31948	2.11086	up
