# Supplementary material for: PBMC transcriptomic signatures reflect immune dynamics and disease activity in psoriatic arthritis
Source: Front Immunol. 2026 Feb 24;17:1701395. doi: 10.3389/fimmu.2026.1701395 (PMC12971704; doi:10.3389/fimmu.2026.1701395)
Supplement: Supplementary Method 1 — Pathway Enrichment and Protein–Protein Interaction (PPI) Network Analysis. [file DataSheet1.zip › Supplement Table 13 Differentially expressed genes before and after treatment in PsA patients.xlsx]

## Sheet: Sheet1
gene_name	pval	qval	fc	log2(fc)	regulation	significant
ENSG00000241494	1.01080623570857e-112	3.85743875671103e-108	0.00649316677626471	-7.26686201935983	down	yes
NSUN5P1	1.54686938075441e-41	2.95158146541749e-37	2.88680018561735	1.52947125263961	up	yes
MIB2	2.38157134394393e-39	3.02951752091961e-35	3.02227592338203	1.59563537960367	up	yes
SRRM2	2.38622782411646e-37	2.27658065559831e-33	2.89881845579163	1.5354649846134	up	yes
ENSG00000286977	4.26467478084347e-37	3.25497037973097e-33	7.55866923015436	2.91813225771961	up	yes
MMP25-AS1	6.47994353760217e-37	4.1214600880329e-33	3.84183208805815	1.94179446564072	up	yes
TMEM198B	1.03694569700177e-36	5.65313166985448e-33	3.07767536300544	1.62184106243856	up	yes
EOLA2-DT	1.77416489469325e-36	8.46321008891049e-33	3.89603166033084	1.96200540124385	up	yes
CCDC18-AS1	6.78818101928695e-32	2.87833960064476e-28	3.24621151042468	1.69875700330534	up	yes
NPIPB3	2.50130522888915e-31	9.54548101448677e-28	4.25930079698907	2.0906166183599	up	yes
NPIPB11	4.07581636231383e-31	1.41401185471473e-27	4.97849200134574	2.31570881224481	up	yes
LENG8	8.31803649373854e-31	2.64527423895042e-27	3.18790798709196	1.67260998927762	up	yes
PABPC1L	1.01856967732869e-30	2.99005046355518e-27	2.94190896912715	1.55675260627301	up	yes
GABBR1	1.18064154918011e-30	3.21826019998651e-27	3.48372178614097	1.8006294133221	up	yes
TTLL3	4.91329027143003e-30	1.25000655558875e-26	2.94803695099992	1.5597546074351	up	yes
LINC02887	1.76911018518168e-29	4.21954893043146e-26	3.7487602361695	1.90641355644735	up	yes
ENSG00000267523	5.46909052806062e-29	1.22771431018735e-25	4.94338889094176	2.30550040616693	up	yes
NPIPB5	8.06179184545775e-29	1.70918944670199e-25	3.89033563739111	1.95989462860762	up	yes
GOLGA8A	8.55208824497213e-29	1.71770942949803e-25	4.02401325795811	2.00863505841355	up	yes
NPIPB4	4.23874000896628e-28	8.08793981110856e-25	4.37965927912785	2.1308186379925	up	yes
TMSB4XP8	4.81344521893179e-27	8.74717602118452e-24	0.266437098332637	-1.90813311963205	down	yes
AMY2B	1.03026818992197e-25	1.78714066653646e-22	3.33473098656385	1.73757038359754	up	yes
MYO15B	6.10091021707497e-25	1.01227363349572e-21	3.23331211412478	1.69301277865673	up	yes
AHSA2P	6.61182094658117e-25	1.05133462901429e-21	2.95948843752712	1.56534782030523	up	yes
ENSG00000277701	8.75716430532578e-25	1.33676361687937e-21	3.94192820558782	1.9789015007889	up	yes
LINC01238	1.44310502679594e-24	2.11814515509949e-21	5.39730287831568	2.43223864873049	up	yes
NLGN3	2.31750113916254e-24	3.27557327676743e-21	3.14490377976248	1.65301587765049	up	yes
AGAP4	2.50055303370852e-24	3.40807517401374e-21	2.46961816086156	1.30428799726902	up	yes
ZNF76	3.09865702804364e-24	4.07761894842073e-21	2.20591606378965	1.14137789670525	up	yes
PAN2	6.47376194515552e-24	8.2350567783675e-21	2.51909832815025	1.33290743599281	up	yes
MUC20	8.35030163077272e-24	1.01358666597614e-20	3.44853982870244	1.7859856291927	up	yes
NPIPB12	8.49923308821246e-24	1.01358666597614e-20	4.16505015762796	2.05833386935442	up	yes
ENSG00000243696	9.50097102132436e-24	1.09871532156297e-20	3.48116326220696	1.79956947624288	up	yes
PDXDC2P-NPIPB14P	2.08371557004141e-23	2.3387868701153e-20	3.11222940605529	1.63794840697584	up	yes
TPT1-AS1	2.39669534628902e-23	2.61321965157376e-20	2.46361608785534	1.30077745436869	up	yes
CDK5RAP3	2.8832519421746e-23	3.05640723936853e-20	2.65480497687993	1.40860588392121	up	yes
ENSG00000274272	4.41236239440635e-23	4.55093442419824e-20	3.63393649727716	1.8615332088225	up	yes
AGAP5	4.82770070058626e-23	4.84828195094139e-20	3.26056009933215	1.70511981203956	up	yes
MSH5	6.21041246343968e-23	6.07696821614834e-20	3.23523993645492	1.69387271138233	up	yes
D2HGDH	1.11185003802383e-22	1.06076052877663e-19	3.16816735594485	1.66364854665949	up	yes
PCED1A	3.72361603839386e-22	3.4658691526143e-19	2.41717809856814	1.27332377531906	up	yes
ENSG00000260051	7.57475098133739e-22	6.88256302261423e-19	3.92867785157396	1.97404387281284	up	yes
CAPN3	1.24696387468246e-21	1.10666593920075e-18	3.3843963844653	1.7588985484852	up	yes
CLK2	1.67402368785505e-21	1.45191118127101e-18	2.07095460180735	1.05029592803198	up	yes
IL11RA	2.1655898224261e-21	1.83651641785389e-18	3.2214552036995	1.68771253334388	up	yes
ARHGAP33	2.56755699475022e-21	2.13006760942735e-18	3.39990761783271	1.76549554603788	up	yes
ENSG00000287837	3.75457428912394e-21	3.04855455364996e-18	3.6338167529561	1.86148566881055	up	yes
LINC00342	9.3094264680177e-21	7.40138193484357e-18	2.38230733691974	1.25235954454043	up	yes
SUGP2	1.11623931638779e-20	8.69345403918183e-18	2.18794586284684	1.12957704143547	up	yes
SEC31B	1.97302435709724e-20	1.5058911103109e-17	3.44568549476064	1.78479102545842	up	yes
LINC00954	2.62888039671175e-20	1.96712419018263e-17	2.75331486954862	1.46116960621414	up	yes
ECHDC2	2.68567426103261e-20	1.97097502210628e-17	2.31976767385041	1.21398032579796	up	yes
ZBTB47-AS1	3.78140089508781e-20	2.72275133883662e-17	0.0850313686081936	-3.55586103103069	down	yes
CSAD	4.33932461299499e-20	3.0666167755762e-17	3.18760662454141	1.67247360052032	up	yes
CD59	4.66941581597564e-20	3.23989538853205e-17	0.463704051986019	-1.10872376141496	down	yes
MMRN1	5.4685874658414e-20	3.70932824921182e-17	0.153529196899691	-2.70341505351397	down	yes
ANKZF1	5.54037288939452e-20	3.70932824921182e-17	2.16801000263963	1.11637141293039	up	yes
ENSG00000261067	6.24818001744311e-20	4.1110869969942e-17	2.80257888992528	1.486754984093	up	yes
GOLGA8B	1.38647541943987e-19	8.8184458261107e-17	3.56989604578847	1.83588206405576	up	yes
ENSG00000265298	1.46075856163748e-19	9.13860134905076e-17	2.84506616616611	1.50846220490082	up	yes
ENSG00000260404	2.86014067583999e-19	1.76046271728073e-16	3.07855265346462	1.62225224363589	up	yes
DNAH1	3.25701408808258e-19	1.9523191864698e-16	2.57182362410774	1.3627917059045	up	yes
ACAP3	3.27415827089951e-19	1.9523191864698e-16	2.66355186704598	1.41335137461089	up	yes
AGAP6	5.99570083618554e-19	3.52012208170019e-16	2.56428694916729	1.35855771163573	up	yes
CENPT	6.1086392096504e-19	3.53208923513149e-16	2.1026360705896	1.07219916647933	up	yes
CCNL2	6.85140970189852e-19	3.90244025438584e-16	2.28426650852588	1.19173098174202	up	yes
FAM229A	7.78441764677705e-19	4.36866097406332e-16	2.50127877694811	1.32266586028054	up	yes
ATAT1	8.49467335999739e-19	4.69816992411914e-16	2.90102703718944	1.53656374132611	up	yes
L3MBTL1	9.21100919775892e-19	5.0215790429268e-16	2.63565552155447	1.39816182337292	up	yes
ENSG00000283189	9.37737482327228e-19	5.04027292965798e-16	2.85173949968578	1.51184220068915	up	yes
ENSG00000279789	1.36727315546192e-18	7.24692752204691e-16	3.28787590353198	1.71715584745705	up	yes
ENSG00000254419	1.66304520537893e-18	8.69385357913299e-16	4.51797020353581	2.17567475604466	up	yes
ENSG00000260793	2.13661815512951e-18	1.10185975724395e-15	3.42705429761017	1.77696904982976	up	yes
ANO9	2.65063070863056e-18	1.34871158803679e-15	3.44545734154089	1.78469549543485	up	yes
ENSG00000246575	3.99525654894118e-18	2.00614447921965e-15	2.74665774451542	1.45767715029258	up	yes
HOOK2	4.49981161859841e-18	2.23015338946692e-15	2.53132566144714	1.33989312575404	up	yes
UNKL	6.5874205001598e-18	3.22293770675767e-15	2.2890347496212	1.19473936447754	up	yes
ENSG00000255182	9.46997677690624e-18	4.57459814886451e-15	4.26741156290459	2.09336125540157	up	yes
DNHD1	1.06947327705801e-17	5.0386715060602e-15	3.36264995852197	1.74959860658136	up	yes
ENSG00000263126	1.35889875713681e-17	6.3241822402262e-15	3.81967334346311	1.93344926498446	up	yes
MUC20-OT1	1.47151257677028e-17	6.76576662104911e-15	2.1882330571256	1.1297664001294	up	yes
NRBP2	1.63617845247566e-17	7.34586377686778e-15	2.87540390746155	1.52376462540063	up	yes
NPIPB13	1.6191491474196e-17	7.34586377686778e-15	3.33722283294889	1.73864802132909	up	yes
ARHGEF1	1.81895716885065e-17	8.07151668345097e-15	2.18474387977844	1.12746416071839	up	yes
ZMIZ2	2.11632469081878e-17	9.2831244656352e-15	2.4154109128229	1.27226864308306	up	yes
PPIEL	2.32511919638804e-17	1.00830907696091e-14	3.46747527635554	1.79388559594285	up	yes
HEATR9	2.36197773456439e-17	1.01278420569041e-14	3.96922076524911	1.9888558062462	up	yes
KIFC2	2.73939937971148e-17	1.16156621253944e-14	2.54350299401732	1.34681679243188	up	yes
ENSG00000262580	2.99163632184198e-17	1.25458049795751e-14	2.93669171254252	1.55419182264933	up	yes
MZF1	4.37961702231019e-17	1.81668418266741e-14	2.62283184002506	1.39112531376421	up	yes
INPP5E	6.13830020524489e-17	2.4920192811974e-14	2.21847289626272	1.14956692743525	up	yes
ENSG00000225032	6.11434602092859e-17	2.4920192811974e-14	2.83577319192954	1.50374214895132	up	yes
CTC1	6.68986134772253e-17	2.68735251317671e-14	2.19643521049696	1.13516394405926	up	yes
PPOX	9.16953496229708e-17	3.57069176766512e-14	2.11261859772279	1.07903233336824	up	yes
FHIP2B	1.03755337741843e-16	3.99950626151941e-14	2.20471186147286	1.14059011919	up	yes
CYP2D7	1.25898096221935e-16	4.8045231480215e-14	3.4826041652247	1.80016650470181	up	yes
AP1G2	1.60159317996489e-16	6.03121902035826e-14	2.36360797354946	1.2409907709146	up	yes
BMP8A	1.61203380346036e-16	6.03121902035826e-14	3.46234876410178	1.79175105540861	up	yes
ZNF700	2.11968366175373e-16	7.85353086406271e-14	2.898588861315	1.53535071463204	up	yes
PAM16	2.20182356316976e-16	8.07942219400813e-14	2.86535287304736	1.51871282025501	up	yes
GAS6-AS1	2.60397182922903e-16	9.46407361400366e-14	3.95954255468942	1.98533376560747	up	yes
UVSSA	2.6428647048088e-16	9.51481159102958e-14	2.53180014535344	1.3401635261378	up	yes
UHMK1	3.63269548790281e-16	1.29561612345184e-13	0.405695147121433	-1.30153204959168	down	yes
CD34	4.34724140110825e-16	1.51320281576405e-13	0.267382834032613	-1.90302124744775	down	yes
PARP15	4.36172920009553e-16	1.51320281576405e-13	2.42931766952938	1.28055115621033	up	yes
PLCB2	4.86561144221465e-16	1.67280598070086e-13	2.08455074796719	1.05973649469339	up	yes
VWF	6.88513359949284e-16	2.34598632521291e-13	0.139057863957534	-2.84624276104971	down	yes
APBB3	7.49660773022226e-16	2.50952231755037e-13	2.61137540207813	1.38480986928845	up	yes
FAM156B	8.01265260435883e-16	2.65894651032645e-13	2.50699575980131	1.3259595560766	up	yes
C1RL-AS1	8.26408491317101e-16	2.71874145221062e-13	2.56803782956004	1.3606664548421	up	yes
PLXNA3	9.08205638369605e-16	2.96230286935563e-13	2.90994331913815	1.54099105210445	up	yes
UCKL1	9.24305517230852e-16	2.96513907661477e-13	2.17330226784322	1.11988884179554	up	yes
ENO3	9.24614931390278e-16	2.96513907661477e-13	2.48698017934439	1.31439500965554	up	yes
LINC00265	1.12377728501969e-15	3.544263533134e-13	3.13995621187338	1.65074444021448	up	yes
FMNL1-AS1	1.61508470255338e-15	5.05203790318378e-13	4.58247025939691	2.1961255175879	up	yes
SPG7	1.75767302826242e-15	5.40938049230245e-13	2.44761489501879	1.29137658386708	up	yes
FAM193B	2.85092879473151e-15	8.70377157316352e-13	2.35718443965969	1.23706464775732	up	yes
CPD	3.12287922273152e-15	9.45835848395875e-13	0.431485892423988	-1.21261470411041	down	yes
NDUFA6-DT	3.39307779866695e-15	1.01957980277739e-12	2.86460365090299	1.5183355402272	up	yes
AFP	3.53193144050448e-15	1.05301224712916e-12	1.87489086160027e-05	-15.702833856434	down	yes
KCTD13	3.56453659615145e-15	1.05449492699482e-12	2.01177191560192	1.00846674903874	up	yes
MMP1	4.36633932693928e-15	1.28175570303582e-12	0.00264323640867122	-8.5634788205737	down	yes
ARHGAP27P1-BPTFP1-KPNA2P3	5.20949943078745e-15	1.50609785816447e-12	2.65703323473448	1.40981627347642	up	yes
CARMIL2	5.57960701086518e-15	1.6009696447266e-12	2.15244475321674	1.10597620845459	up	yes
PRSS53	5.72994187051261e-15	1.63183613180972e-12	2.67971612380352	1.42208017662602	up	yes
MMP14	6.56731502638073e-15	1.8564583410129e-12	0.172335652747979	-2.53670689813124	down	yes
PIGL	7.09161314803938e-15	1.98992750702558e-12	2.32700427948644	1.21847386393973	up	yes
SCNN1D	7.39624041403033e-15	2.06025785897975e-12	3.18443642106129	1.67103806809092	up	yes
MTPN	7.55804582759304e-15	2.08322820934015e-12	0.497721986075395	-1.00658797771097	down	yes
ENSG00000272849	7.58788116708455e-15	2.08322820934015e-12	3.52419259062548	1.8172927670359	up	yes
TMEM259	7.66516939357277e-15	2.08941567426803e-12	2.1993168529757	1.13705546653332	up	yes
VENTX	8.47244843199927e-15	2.29308919902097e-12	2.53920470764202	1.3443767080201	up	yes
LRRN2	9.33607663642482e-15	2.50903772252989e-12	3.49498319102779	1.80528551703729	up	yes
FAM153A	9.66559925503567e-15	2.57943076063407e-12	3.8737879180234	1.95374497149631	up	yes
GRIPAP1	1.01746386522027e-14	2.69642055725944e-12	2.05779627826101	1.04110016255718	up	yes
PTOV1-AS2	1.0795706829114e-14	2.84128113112171e-12	2.68433509869738	1.42456478146814	up	yes
ARSA	1.1406271927587e-14	2.9814119815108e-12	2.03927004933675	1.02805283618902	up	yes
AP1G2-AS1	1.34323459928151e-14	3.46354856606629e-12	2.45923981042436	1.29821242482452	up	yes
UBAP1L	1.35553079863074e-14	3.47179639847962e-12	2.49387188755409	1.31838735452697	up	yes
EP400P1	1.69648576062284e-14	4.28750262231052e-12	2.1009625383316	1.07105043795334	up	yes
CAPRIN2	1.80721656350884e-14	4.53730253267265e-12	2.15849105105979	1.11002311150753	up	yes
SPDYE2B	1.93884481149073e-14	4.83596050301366e-12	2.79469133921344	1.48268895284448	up	yes
STK36	2.28064182652168e-14	5.6515489210208e-12	2.33245260203127	1.22184776424565	up	yes
SLC25A25-AS1	2.93734197756236e-14	7.13979901577928e-12	2.65208524402579	1.40712714768157	up	yes
SGSM2	2.97093970634372e-14	7.17575956161323e-12	2.27004339438198	1.18271987648592	up	yes
DPEP2	3.2112109724478e-14	7.7073102597832e-12	2.09759754419426	1.06873790160821	up	yes
CYP2D6	3.38117229369075e-14	8.06451856698915e-12	4.78280347645941	2.25785651276217	up	yes
APOH	4.06768847338609e-14	9.60888753546019e-12	1.66855282371711e-05	-15.8710431137731	down	yes
NLRP1	4.07903092276231e-14	9.60888753546019e-12	2.28107334546946	1.18971283570917	up	yes
FGFRL1	4.20487119432643e-14	9.75062687868922e-12	2.50779287686997	1.32641819827868	up	yes
CTBP1-AS	4.20485832494211e-14	9.75062687868922e-12	2.91339159714379	1.54269963120262	up	yes
VPS9D1-AS1	4.21585198622641e-14	9.75062687868922e-12	2.9750757900475	1.57292642154089	up	yes
CES4A	4.36705042942153e-14	1.00394806317822e-11	2.60380576514676	1.38062183248548	up	yes
FAM13A-AS1	4.66982534993538e-14	1.06712500002535e-11	2.19709713770558	1.13559865537255	up	yes
LY6G5B	4.83489837511609e-14	1.09827018923321e-11	2.62805351644615	1.39399465432286	up	yes
FAM156A	5.24587107304878e-14	1.18457356147744e-11	2.34366441882344	1.22876601005076	up	yes
MS4A4E	5.34062635496267e-14	1.19887637034168e-11	2.82925134270587	1.50042034738393	up	yes
ALG13	5.41967375443299e-14	1.20950637319691e-11	2.47351935595505	1.3065651890179	up	yes
IGKV3D-15	6.23743437229149e-14	1.38391261927551e-11	0.205427471888152	-2.28329896821384	down	yes
PPP1R3E	6.35377847142637e-14	1.40157742211892e-11	2.70825722391236	1.43736476920807	up	yes
SEPTIN7P2	6.4073111169579e-14	1.40526325773188e-11	2.46757622416064	1.30309465064725	up	yes
THBS3	6.46999670711852e-14	1.4109029390689e-11	2.40129722277317	1.26381398552673	up	yes
PLCH2	6.5207109267011e-14	1.41388278627709e-11	2.70667995515642	1.43652430964171	up	yes
KAT2A	6.97816158660037e-14	1.49607080038114e-11	2.0236221559372	1.01693993991198	up	yes
SDHAP4	6.97547389496152e-14	1.49607080038114e-11	2.39454418170348	1.25975105496689	up	yes
XRCC3	8.05307956601575e-14	1.70544508306641e-11	2.38131932596546	1.25176109355954	up	yes
MYH3	8.08882029335516e-14	1.70544508306641e-11	2.48823984697283	1.31512555675494	up	yes
AFG3L1P	8.61460141539937e-14	1.79645037822115e-11	2.28998709263576	1.19533946668778	up	yes
PGGHG	9.03329569616755e-14	1.87352516498449e-11	3.55760403878202	1.83090594762741	up	yes
MS4A14	9.2683675605707e-14	1.91188888025135e-11	2.3581108898844	1.23763156247574	up	yes
AHSG	9.50428188249479e-14	1.95001293118154e-11	3.64030416377125e-05	-14.7455814753229	down	yes
LINC01001	9.61413599586119e-14	1.96200351804307e-11	3.55592156000729	1.83022350014163	up	yes
ENSG00000244560	1.02576535296033e-13	2.08219454253575e-11	2.86283949522341	1.51744678806822	up	yes
STX16-NPEPL1	1.09419022132462e-13	2.20933794847567e-11	3.05445697874921	1.61091592056802	up	yes
MSS51	1.12804750182927e-13	2.26571309288466e-11	2.27630344526156	1.18669289059415	up	yes
ENSG00000260005	1.13578457759879e-13	2.26930947907461e-11	3.39562717098076	1.76367806427824	up	yes
AGER	1.19017546543683e-13	2.36559771416668e-11	2.69260260499549	1.42900132151888	up	yes
WDR97	1.26612720385582e-13	2.50352053645315e-11	3.41981986475588	1.7739203347405	up	yes
PIDD1	1.49555083326018e-13	2.91189851524872e-11	2.66892379878028	1.41625811526213	up	yes
CARNS1	1.57009077519113e-13	3.04151290166721e-11	2.08655426853737	1.06112244369337	up	yes
C19orf71	1.80143631284301e-13	3.45459359651833e-11	3.12256930018109	1.64273359038188	up	yes
RTEL1-TNFRSF6B	1.96665242459441e-13	3.75256949136859e-11	3.62251542100835	1.85699183133222	up	yes
ENSG00000286786	2.11588716388837e-13	4.01723810688099e-11	0.464809015002038	-1.10529004470644	down	yes
ENSG00000279530	2.21651838742836e-13	4.18746409411094e-11	0.0192730756771846	-5.69726936852281	down	yes
CLASRP	2.24693914791345e-13	4.22402422476223e-11	2.16253742468098	1.1127251001179	up	yes
SPDYE2	2.35857049609117e-13	4.41214545450153e-11	2.7115704377706	1.43912864735937	up	yes
KCNAB3	2.49122695625684e-13	4.6375708831548e-11	3.46957548535004	1.79475915483635	up	yes
SLC25A45	2.64235090035301e-13	4.84795168554191e-11	2.26965021368046	1.18246997422439	up	yes
ASIC3	2.6255179639953e-13	4.84795168554191e-11	3.17861979987325	1.66840046358492	up	yes
GIPR	2.63028689971018e-13	4.84795168554191e-11	3.23521087721595	1.69385975289731	up	yes
IKZF2	2.86499282335163e-13	5.22490628125533e-11	0.378949920613158	-1.39992089044038	down	yes
MYO19	2.87519081563759e-13	5.22490628125533e-11	2.15738520043347	1.10928379223307	up	yes
KCND1	3.28584125923717e-13	5.94285659407625e-11	2.71877008807353	1.44295415547429	up	yes
ENSG00000259972	3.33201824951829e-13	5.97166944058754e-11	2.6508879427064	1.40647568645616	up	yes
LINC02969	3.56916904573391e-13	6.36479575342512e-11	2.8840312876151	1.52808681584167	up	yes
ENSG00000240219	3.70760889274015e-13	6.58091956115115e-11	3.52745605689187	1.81862811063287	up	yes
GRM2	4.11441795191971e-13	7.23568745996129e-11	4.17739163409157	2.0626024037535	up	yes
RAB13	4.23199992145623e-13	7.40832940378957e-11	0.233305509690441	-2.09970771680135	down	yes
NEAT1	4.51707000687191e-13	7.83547389101118e-11	2.84198982453704	1.5069013891633	up	yes
ROBO4	4.55140827817432e-13	7.85931414985015e-11	0.0421884967463026	-4.56700650717816	down	yes
RHPN1	4.74192221393339e-13	8.15140700577143e-11	2.76080197631858	1.46508741163889	up	yes
ENSG00000274292	5.29648742862451e-13	9.0638813117116e-11	3.2843522864903	1.71560888190074	up	yes
CLIC4	5.51713152588234e-13	9.39932023619295e-11	0.489741541614938	-1.02990751913888	down	yes
TLDC2	5.97230295184462e-13	1.0129556677702e-10	3.051473293386	1.60950596394295	up	yes
IFT172	6.01399915388049e-13	1.0155143173026e-10	2.25222317160198	1.17134979038931	up	yes
ATG16L2	6.14664745178943e-13	1.03334079319466e-10	2.37425587174085	1.24747542150032	up	yes
SLC29A2	6.36893794341285e-13	1.06135986810708e-10	2.54819236038005	1.34947418924702	up	yes
PLXDC1	6.51371294262517e-13	1.0760879364349e-10	3.09307405028967	1.62904137293796	up	yes
ENSG00000275888	6.54373630057402e-13	1.07638820992459e-10	3.79996475639907	1.92598603802884	up	yes
ENSG00000244480	6.72060714237994e-13	1.10073738097641e-10	2.70413634499042	1.43516789543757	up	yes
ENSG00000285728	7.20938156303481e-13	1.17574538123305e-10	2.70445626511494	1.43533856725959	up	yes
GAL3ST4	8.12347549268781e-13	1.31918328405086e-10	2.81123848334228	1.4912058457998	up	yes
ANO8	8.37636151341744e-13	1.34446988639177e-10	2.02189005946239	1.01570455264124	up	yes
NFATC2IP-AS1	8.38488111108538e-13	1.34446988639177e-10	2.29167595111205	1.1964030577182	up	yes
INO80B-WBP1	8.34006423241188e-13	1.34446988639177e-10	23490.8834852941	14.5198133532607	up	yes
ENSG00000273151	8.43040255900678e-13	1.34611306467287e-10	2.667044805595	1.41524206195923	up	yes
GPT	9.02308909632399e-13	1.43474635872465e-10	4.09684002370422	2.03451155854565	up	yes
WDR27	9.64406293331116e-13	1.51455444304947e-10	2.22790012089039	1.15568455658906	up	yes
TAF1C	1.01033373737243e-12	1.58017852809863e-10	2.3337306205965	1.22263804229704	up	yes
RASGRP2	1.02758808355933e-12	1.60060475284862e-10	2.065633922695	1.04658459848721	up	yes
PNN	1.13022494869652e-12	1.75206954015806e-10	2.29215459159536	1.19670434819904	up	yes
IDUA	1.13401073428814e-12	1.75206954015806e-10	3.03249160839934	1.60050365308283	up	yes
RAD51-AS1	1.32073620716293e-12	2.02417410191774e-10	2.16068598327452	1.1114894177361	up	yes
PLEKHM1P1	1.35864070776244e-12	2.07393786758521e-10	2.32670023274935	1.2182853488678	up	yes
ZNF83	1.59464392506158e-12	2.42449408239841e-10	2.48862851405309	1.31535089045064	up	yes
MHENCR	1.61898352387996e-12	2.45173211263123e-10	2.92391484094526	1.5479012933919	up	yes
NPIPB15	1.69164852479304e-12	2.54160200799812e-10	3.85188796713667	1.94556574274346	up	yes
SPPL2B	1.80192564096463e-12	2.67759091127965e-10	2.33144159924011	1.22122229176577	up	yes
SAPCD1	1.80320964362158e-12	2.67759091127965e-10	4.24907300268581	2.08714813059119	up	yes
SH3BP5-AS1	2.0532275353505e-12	3.03702593814131e-10	2.27533559662202	1.18607934877293	up	yes
SYNE4	2.0945783730649e-12	3.07435768741934e-10	3.72731390226371	1.89813632327101	up	yes
DLL4	2.12179205687573e-12	3.09404925089117e-10	0.0248695632580633	-5.32947501760224	down	yes
ENSG00000236255	2.37639251842068e-12	3.43514739727159e-10	3.42415181594747	1.77574666764416	up	yes
TEPSIN	2.45419424869059e-12	3.53422494032189e-10	2.14908750987957	1.10372422985682	up	yes
COL8A1	2.46423395080184e-12	3.53534195603383e-10	0.000899171284205026	-10.1191164169405	down	yes
CCDC78	2.51203006624544e-12	3.57701833537531e-10	2.99081095204952	1.5805367211693	up	yes
WDR91	2.5564481306714e-12	3.62673507667963e-10	2.09278972806638	1.06542736485915	up	yes
RNF166	2.61461624613962e-12	3.69551796982149e-10	2.19851377658932	1.13652857296667	up	yes
SNRNP70	2.75436669006554e-12	3.86441697155446e-10	2.24894356317316	1.16924745740216	up	yes
TSPAN32	2.86424300898459e-12	4.00385500765091e-10	2.12290168375338	1.08603755840964	up	yes
NPEPL1	3.23422298005871e-12	4.48816063145457e-10	2.76313332614341	1.4663051764556	up	yes
SIN3B	3.30404513609956e-12	4.55194839291811e-10	2.08372641854863	1.05916587238004	up	yes
TMEM147-AS1	3.43552903173263e-12	4.70097944106817e-10	2.21947040881046	1.15021547399439	up	yes
FANCD2	3.43685672673869e-12	4.70097944106817e-10	2.51292935868737	1.32937011598425	up	yes
IL33	3.48195770477792e-12	4.74565964034768e-10	0.000227081025129261	-12.1045052199406	down	yes
GSTO1	3.61354391359518e-12	4.90747554557364e-10	0.463843271209855	-1.10829068187215	down	yes
ERG	3.78808320105081e-12	5.10815657662548e-10	0.0992144030297227	-3.33330661683176	down	yes
DGKA	3.90388034938337e-12	5.22736427695327e-10	2.17600302013724	1.12168055894762	up	yes
FMNL1-DT	3.95375449740116e-12	5.25938025231076e-10	2.54235597513556	1.3461660474975	up	yes
EHMT2-AS1	3.95535383998006e-12	5.25938025231076e-10	6.39333876221498	2.67656953958231	up	yes
TAGAP-AS1	4.38337089291156e-12	5.80827083386428e-10	3.79221547725939	1.92304094185787	up	yes
REC8	4.97622181912699e-12	6.5035129130659e-10	2.30361720074514	1.20390099956248	up	yes
PPP2R3B	5.00993619009866e-12	6.5252281531244e-10	2.28394379337349	1.19152714718977	up	yes
CHTF18	5.92862258111962e-12	7.59221795102976e-10	2.28435989962298	1.19178996440361	up	yes
TMEM175	5.92015963424403e-12	7.59221795102976e-10	2.39088932266706	1.25754734739163	up	yes
MIRLET7IHG	5.89368608606482e-12	7.59221795102976e-10	2.76847861751094	1.46909337918091	up	yes
MSH5-SAPCD1	6.54914841148616e-12	8.3309533893045e-10	2.21269611946965	1.14580533227897	up	yes
ZNF37BP	7.70238433684444e-12	9.66902602179794e-10	2.18833902268074	1.12983626118876	up	yes
LMNTD2	8.92386523338243e-12	1.10569008128682e-09	2.94162396511808	1.55661283519483	up	yes
MVP-DT	9.34577316151656e-12	1.15421810805759e-09	2.5134038132417	1.32964247884253	up	yes
ASMTL-AS1	1.01922689752535e-11	1.25066678017243e-09	4.60411719652428	2.20292455733905	up	yes
NPIPB14P	1.2158028067655e-11	1.4776263284008e-09	3.13894717764419	1.65028075138197	up	yes
TNK2	1.34020571135856e-11	1.60833114329765e-09	2.17256537239756	1.11939958832383	up	yes
ENSG00000289733	1.34449768326161e-11	1.60842384290375e-09	0.000398420633705269	-11.2934200148407	down	yes
KLHL17	1.4211127717268e-11	1.6894861555962e-09	2.41071520989023	1.2694612280674	up	yes
HNRNPH1	1.55635271306695e-11	1.83313371098954e-09	2.19681504812273	1.1354134130529	up	yes
RBM22P2	1.60157592768984e-11	1.87482639731594e-09	21.0242290401451	4.39398099261618	up	yes
SHANK3	1.64349059889196e-11	1.91216122667424e-09	0.0885677294706978	-3.49707505547782	down	yes
TMC8	1.68045382336255e-11	1.94922427985294e-09	2.04111882001977	1.02936016868308	up	yes
RPL21P11	1.7691240786592e-11	2.04585797241795e-09	0.181129106945839	-2.46490969287205	down	yes
ANKRD18A	1.79408712852536e-11	2.06845779452522e-09	3.16776543727003	1.66346551249587	up	yes
ENSG00000274383	1.98534163166228e-11	2.28206648637036e-09	11.3021009890912	3.49851908034159	up	yes
ZNF337	2.29499759600692e-11	2.60659816246476e-09	2.3592513469427	1.23832912678894	up	yes
ENSG00000228327	2.45938084121714e-11	2.76043799007437e-09	3.85899933587378	1.9482267955942	up	yes
LRRC32	2.48506783910261e-11	2.78108970310363e-09	0.29466560839528	-1.76284940732311	down	yes
TBC1D3L	2.51570771427652e-11	2.79896320093938e-09	2.49171441081801	1.31713872257238	up	yes
RPL39P15	2.59344516473564e-11	2.86691136747244e-09	0.0910859646490446	-3.45662742214909	down	yes
CENATAC	2.82751820547701e-11	3.08296427878325e-09	2.71538644285341	1.4411575311841	up	yes
ANKDD1A	2.89938613336138e-11	3.15231833679023e-09	2.30486367707799	1.20468142387822	up	yes
ENOSF1	2.96375776681358e-11	3.21315124707784e-09	2.37130866345585	1.24568346469841	up	yes
ENSG00000261349	3.12772160602318e-11	3.38130628694212e-09	2.53495424419348	1.34195970688506	up	yes
ENSG00000244527	3.1710305203384e-11	3.39923782913354e-09	0.0529077400005612	-4.2403773966679	down	yes
GSDMB	3.23819926650521e-11	3.46151709827372e-09	2.05448626763594	1.03877768743926	up	yes
ALG10	3.30099862828216e-11	3.51879077241631e-09	0.376832995186565	-1.40800280321699	down	yes
SPDYE6	3.40536529665613e-11	3.61993176743708e-09	2.9885845435924	1.57946235551114	up	yes
ZFHX2-AS1	3.54632087144714e-11	3.75929714156015e-09	2.31636150697031	1.21186042759889	up	yes
SLC9A3-AS1	4.13067903397835e-11	4.34256124778738e-09	3.50644922499309	1.81001083727059	up	yes
ENSG00000273149	4.41853411366324e-11	4.61972873549635e-09	24323.3075	14.5700518003294	up	yes
PI4KAP2	4.85156550665303e-11	5.04483495544668e-09	2.25877268313439	1.17553908905055	up	yes
VAMP1	4.95197516018408e-11	5.13525206692785e-09	2.21920821972286	1.15004503638061	up	yes
THBS3-AS1	5.06122731540455e-11	5.23432403280402e-09	4.51404890780214	2.17442204960227	up	yes
LMF1	5.16441650888849e-11	5.31224967148793e-09	2.05510243645888	1.03921030674784	up	yes
ENSG00000260272	5.32535166649149e-11	5.46306640582387e-09	0.000307281732024211	-11.66815037865	down	yes
IGKV3-15	5.34146600838147e-11	5.46490685822664e-09	0.282501443010815	-1.82366985808793	down	yes
SPON1	5.40929124195147e-11	5.51950193516984e-09	5.66672515982185	2.50251523241437	up	yes
RSKR	5.55666595717064e-11	5.63972037919005e-09	2.56520157507322	1.35907219812556	up	yes
KCNN4	5.6946136116099e-11	5.74914932926605e-09	2.08610265192495	1.06081015104047	up	yes
TNP1	6.11419095315473e-11	6.1402567145866e-09	7.63606659337315e-05	-13.6768107900409	down	yes
WDR90	6.90916031617268e-11	6.88426569153477e-09	2.81538435250224	1.49333189054606	up	yes
MICAL1	7.10237055334905e-11	7.05835065252361e-09	2.12056762362592	1.08445049034495	up	yes
FAM124B	7.22968870265923e-11	7.16621766937354e-09	0.110705890965246	-3.17519610095021	down	yes
SRPK3	7.3474088282945e-11	7.26403667630504e-09	5.00105363586519	2.32223207790727	up	yes
MROH6	7.633532529962e-11	7.52741262037235e-09	2.34968569398285	1.23246778740361	up	yes
LTBP3	7.66865032438633e-11	7.54255241441318e-09	2.50803101916162	1.32655519140706	up	yes
RPL6P10	7.92370120706278e-11	7.75344321702384e-09	0.422697805787066	-1.24230147149035	down	yes
EFEMP1	8.35395603336373e-11	8.09146370926971e-09	0.0248214561034661	-5.33226843886603	down	yes
POSTN	8.59499906759472e-11	8.30385707386202e-09	0.000963765308720833	-10.0190305081636	down	yes
ENSG00000254363	9.69654458920260e-11	9.20684728536654e-09	4.19016413513952	2.06700675760337	up	yes
WDR86	1.00840293991372e-10	9.52541410717511e-09	3.26429567027733	1.70677173829099	up	yes
ENSG00000258728	1.03811593707544e-10	9.75777842134804e-09	2.59978910720755	1.37839459774376	up	yes
ZNF580	1.07477531017729e-10	1.00037988748746e-08	2.09561269006206	1.06737210344055	up	yes
PRPF31-AS1	1.08015037767659e-10	1.00293670834292e-08	3.4253503826956	1.77625157041554	up	yes
ENSG00000269958	1.08976673119115e-10	1.00940966009021e-08	2.09902493684466	1.06971930624342	up	yes
ZBTB46	1.09998821873313e-10	1.01641042138726e-08	2.7450822085081	1.45684935507056	up	yes
GABPB1-AS1	1.22201256675367e-10	1.11565654479554e-08	2.01163628390122	1.00836948066707	up	yes
ENSG00000262312	1.24305677138166e-10	1.13216068041687e-08	2.73371898381744	1.45086494686126	up	yes
ALS2CL	1.27721541289448e-10	1.15774571465271e-08	2.66150276820502	1.41224106679828	up	yes
APLN	1.30158575865314e-10	1.17704065691282e-08	0.0146086046707573	-6.09703780292096	down	yes
TNNT3	1.32568019223828e-10	1.19599544908268e-08	3.5192212410725	1.81525621410604	up	yes
CHKB-CPT1B	1.3479655648422e-10	1.21323259163934e-08	2.90032107248994	1.53621261887774	up	yes
SGSM2-AS1	1.35364613941194e-10	1.21547868169973e-08	3.01376782231631	1.59156827742177	up	yes
ENSG00000226423	1.37827085314237e-10	1.23179326223932e-08	2.67817050366053	1.42124781165368	up	yes
ANXA2P2	1.42910030471216e-10	1.2742365847763e-08	0.392612997454713	-1.34882016086812	down	yes
LMNTD2-AS1	1.55653343564699e-10	1.37500992988797e-08	4.21546901037775	2.07569315342204	up	yes
ZBTB40	1.57299754170591e-10	1.38634485419355e-08	2.15028445668036	1.10452752358053	up	yes
ENSG00000286067	1.62533665546726e-10	1.42917275221063e-08	2.215400001293	1.14756720793665	up	yes
POMT1	1.75890123384866e-10	1.53599974567809e-08	2.28206670114702	1.19034095990341	up	yes
TPH1	1.98228546833722e-10	1.71537365176156e-08	3.52405730943038	1.81723738605138	up	yes
RPL9P7	2.0364681090437e-10	1.75430464960103e-08	0.438083226479415	-1.19072311770249	down	yes
CELF2-AS1	2.15859597855783e-10	1.85115370188143e-08	0.256186697403849	-1.96473252977671	down	yes
LPAR2	2.1766379762663e-10	1.86244077242768e-08	2.6609294057523	1.41193023628195	up	yes
EEF1A1P16	2.21416511022183e-10	1.88529529736729e-08	0.144941703450162	-2.7864553398521	down	yes
NBPF15	2.29992036629307e-10	1.95043468929947e-08	2.07733891897022	1.05473661186319	up	yes
PTCH2	2.3635818297364e-10	1.99555331385841e-08	3.46186583325278	1.79154981325117	up	yes
CYP4F35P	2.37082604102892e-10	1.99725084719085e-08	4.82340873277452	2.27005306839583	up	yes
HMGB4	2.53343492564852e-10	2.11888753600399e-08	0.000823607927212471	-10.2457546635969	down	yes
CENPV	2.53742362547514e-10	2.11888753600399e-08	2.26233537400375	1.17781281374299	up	yes
ZNF44	2.88838989829037e-10	2.39103547285373e-08	2.00228605785553	1.00164810043178	up	yes
ADCY10P1	2.96668446568555e-10	2.44524001251603e-08	3.02388549921811	1.59640351229785	up	yes
ENSG00000267387	2.96409645057894e-10	2.44524001251603e-08	3.68110349260124	1.88013831102697	up	yes
ENSG00000242588	3.05827806376231e-10	2.51530188511417e-08	2.8066714600507	1.48886019648458	up	yes
SPIN3	3.17440847546995e-10	2.59960893220782e-08	2.00047745644697	1.00034437092025	up	yes
ANKRD36C	3.19405461564963e-10	2.61009662189338e-08	0.418015760301521	-1.25837075813093	down	yes
ZNF331	3.22780381624545e-10	2.63203951358032e-08	2.4711440647177	1.30517912049884	up	yes
BRPF3-AS1	3.26094534191758e-10	2.65339437395008e-08	3.09898217783859	1.63179445804842	up	yes
SFI1	3.37136154025006e-10	2.73159021441662e-08	2.29056046615265	1.1957006475829	up	yes
PPT2-EGFL8	3.40826157775355e-10	2.75500582397618e-08	2.38337425354426	1.25300551104899	up	yes
C2orf92	3.41469984471656e-10	2.75500582397618e-08	3.20755866704991	1.68147565280925	up	yes
ENSG00000264112	3.49732831275232e-10	2.81571820825431e-08	2.2535143647181	1.17217664634416	up	yes
TIE1	3.77165814967782e-10	3.01117193112981e-08	0.0461791808498997	-4.4366136077036	down	yes
FBXL7	3.82281626290927e-10	3.0456433032389e-08	0.025844029117742	-5.27402518417588	down	yes
ENSG00000173366	4.10176317755854e-10	3.24081752343662e-08	1407.95381506309	10.4593842948644	up	yes
ENSG00000279425	4.14527061006296e-10	3.2613613423578e-08	3.06353138692109	1.61519563229237	up	yes
LINC01126	4.15340289394133e-10	3.2613613423578e-08	3.68994000121478	1.88359735811396	up	yes
CEP95	4.32749671663951e-10	3.34736800227808e-08	2.18932975035578	1.13048926533419	up	yes
ENSG00000234353	4.32700205729213e-10	3.34736800227808e-08	4.69365962172169	2.23071322322893	up	yes
GPC2	4.37163246013431e-10	3.37030783724537e-08	2.7541714861243	1.46161839043831	up	yes
FAT2	4.48122909691846e-10	3.44783598380247e-08	6.08211794263885	2.60457379295707	up	yes
NPIPB8	4.82603891419185e-10	3.69821881613232e-08	4.88094977156215	2.28716190545193	up	yes
ENSG00000285245	4.8457009843016e-10	3.7058445082749e-08	1267.6025	10.3078866948199	up	yes
ZNF521	4.94841476132474e-10	3.7617809585991e-08	0.172385152672863	-2.53629257270891	down	yes
MIR29B2CHG	5.46077017877603e-10	4.10224235359155e-08	3.03857441493238	1.60339462403347	up	yes
TIMM23B-AGAP6	5.47847959656045e-10	4.10746047866287e-08	2.2713221062907	1.18353231555427	up	yes
SPAG5-AS1	5.59716818643738e-10	4.18821828099654e-08	2.97730268610015	1.57400589995595	up	yes
ENSG00000256028	5.80141825511737e-10	4.33255818888042e-08	2.58622583534944	1.37084826018799	up	yes
ENSG00000279801	6.95274096883281e-10	5.1620720010233e-08	9.39508323816034	3.23190594363034	up	yes
LINC02604	7.26591068338774e-10	5.3632820792929e-08	3.68950676377726	1.88342796072598	up	yes
PDE4D	7.38032957231564e-10	5.43722272468551e-08	0.479755975564855	-1.05962731897407	down	yes
CCDC17	7.58866744335836e-10	5.5692062879508e-08	2.72586118842578	1.44671209630719	up	yes
BCLAF3	7.83347477433254e-10	5.70269710280675e-08	2.0276148569579	1.0197836401492	up	yes
NEIL1	8.81897335357335e-10	6.38614157721188e-08	2.35439545475783	1.23535666222077	up	yes
PAMR1	8.99636327637141e-10	6.48996626375966e-08	0.00101971183260537	-9.93762277600328	down	yes
NSUN5P2	9.09224112680917e-10	6.54675671474135e-08	2.44825421840246	1.29175337036159	up	yes
PLCXD1	9.45461218667942e-10	6.78208477947481e-08	2.10531751808258	1.07403783292022	up	yes
ENSG00000280063	9.92076503232405e-10	7.0898171378942e-08	3.11236823256557	1.6380127595106	up	yes
PPIAP22	1.0225880287876e-09	7.29420642141912e-08	0.411987762907462	-1.27932660858301	down	yes
TUBG2	1.06771453604215e-09	7.58773223918817e-08	2.03019276962729	1.02161671981515	up	yes
ENSG00000227370	1.07397047865644e-09	7.61800397890096e-08	4.77260284325735	2.25477628612764	up	yes
B3GNTL1	1.15162682637293e-09	8.09362485231005e-08	2.05396825107651	1.03841388157409	up	yes
LINC01237	1.19082848044936e-09	8.35374935126994e-08	3.5308573781797	1.82001854753522	up	yes
MUC16	1.21443021808513e-09	8.48811098581773e-08	11.1701409363463	3.48157548365264	up	yes
PLCG1-AS1	1.23711122264338e-09	8.63082970356796e-08	2.93646175628882	1.55407884867418	up	yes
MAGT1	1.26299436926464e-09	8.79532684669293e-08	0.499551326561911	-1.00129517908762	down	yes
TNFRSF14-AS1	1.30734635138932e-09	9.08760500213465e-08	2.6705850841602	1.4171558488586	up	yes
ACTR2	1.36475388768456e-09	9.45222102755321e-08	0.498629398199933	-1.00396015111341	down	yes
EPN3	1.39349596181872e-09	9.633803060675e-08	1694.59145458583	10.7267217836953	up	yes
TRAF1	1.53863387682763e-09	1.05797019833326e-07	2.00362579344573	1.00261308919634	up	yes
RPL32P18	1.59275721115e-09	1.09125315425326e-07	0.34679021600571	-1.52786489851665	down	yes
TRIM66	1.64967263546117e-09	1.12822234972167e-07	2.22344878306741	1.15279917272824	up	yes
ARL17B	1.6583745402944e-09	1.132144708528e-07	2.17340183426344	1.11995493508248	up	yes
SPCS2	1.68166199020639e-09	1.14250015956121e-07	0.469768048921339	-1.08997950250424	down	yes
ENSG00000240710	1.71082638048293e-09	1.15554966959274e-07	4.02126361406404	2.00764891515763	up	yes
ENSG00000255026	1.72982261064676e-09	1.16631608599826e-07	3.32594228256169	1.73376313273085	up	yes
RPL7AP70	1.75631761735462e-09	1.18209158577578e-07	0.229496530673697	-2.12345575047566	down	yes
ENSG00000260367	1.92377300198327e-09	1.28123953406083e-07	3.14592056571261	1.65348224325859	up	yes
XPC-AS1	2.00966493041639e-09	1.33378840129653e-07	3.4209077036148	1.77437918059413	up	yes
ZNF692	2.03149229293775e-09	1.34360154043484e-07	2.0238945863262	1.01713414984207	up	yes
ENSG00000279382	2.14103898252592e-09	1.40872982157162e-07	2.74475227859306	1.45667594792906	up	yes
GIMAP1-GIMAP5	2.13763806570982e-09	1.40872982157162e-07	1314.9125	10.3607510841674	up	yes
TSPYL2	2.31106488834353e-09	1.51277629963921e-07	2.89340165493472	1.53276660856326	up	yes
RDH5	2.38940195905557e-09	1.5481215205684e-07	2.69047205916666	1.4278593243318	up	yes
GTF2IP20	2.46121122142534e-09	1.58389110677966e-07	2.37547577247021	1.24821649274525	up	yes
CXorf65	2.49854108514528e-09	1.60520748975276e-07	5.69038850801024	2.5085271550706	up	yes
ITGB2-AS1	2.69372056536447e-09	1.72479470160132e-07	2.51084728249782	1.32817428210072	up	yes
WSCD1	2.80386668439228e-09	1.77894738438193e-07	0.061839382662994	-4.01533027273516	down	yes
PRKAR2B	2.8587331457291e-09	1.80620818389593e-07	0.475063791437903	-1.07380684373462	down	yes
GOLGA6L10	2.90609903061842e-09	1.83007510241684e-07	3.3157460383005	1.72933351126206	up	yes
LINC00861	2.92663223319275e-09	1.83694308031417e-07	2.31411768765648	1.21046223656334	up	yes
ENSG00000258461	3.05225015492078e-09	1.90950771167355e-07	2.21706631802449	1.14865192548446	up	yes
ENSG00000255031	3.19698118238396e-09	1.99026420688641e-07	2.78331624558811	1.47680483968674	up	yes
FBN1	3.3069379301347e-09	2.04537058816532e-07	0.174294882359714	-2.52039788516359	down	yes
ZNF26	3.49455126029762e-09	2.13716450633779e-07	2.1492793682444	1.10385301975286	up	yes
TFPI	3.71647393845172e-09	2.2548184171573e-07	0.132761993133608	-2.91308590125647	down	yes
NTN5	3.73513046903084e-09	2.25895481710229e-07	3.66576685228901	1.87411503144716	up	yes
AGBL2	3.75391232017482e-09	2.26314063131929e-07	2.16398319278382	1.11368929409005	up	yes
MAN1A1	3.78448828661252e-09	2.27797542576825e-07	0.45065147165494	-1.14991599289759	down	yes
ENSG00000289443	3.83779178067562e-09	2.30279575368149e-07	2.68666708275163	1.42581756146273	up	yes
NBEAL2	3.89642393510807e-09	2.33430659672832e-07	2.08402972882629	1.05937585790642	up	yes
ENSG00000286808	3.95238838554623e-09	2.35305843321708e-07	2.30321642734505	1.20364998385626	up	yes
FLRT2	4.03356551931662e-09	2.39391799919379e-07	0.0468703441838473	-4.41518080075027	down	yes
GOLGA6L4	4.09533837181931e-09	2.42304345651734e-07	2.96895614695506	1.56995578411686	up	yes
TATDN2P2	4.10630293750058e-09	2.42576985605104e-07	0.450855036380107	-1.14926445722509	down	yes
MAN2C1	4.14346823669381e-09	2.44394180600787e-07	2.41758074419774	1.27356407473142	up	yes
ENSG00000238035	4.19891474126589e-09	2.47282383265724e-07	3.9132609748059	1.96837132656976	up	yes
SEC61A2	4.2501094989207e-09	2.4991167750048e-07	2.09131304592956	1.06440903323621	up	yes
A2M	4.25778698454341e-09	2.49977949083301e-07	0.0140655419137862	-6.15169105224682	down	yes
PRR33	4.32141805837108e-09	2.53324049068444e-07	2.18335217272408	1.12654485449916	up	yes
RPS7P11	4.4808694106516e-09	2.61466266742028e-07	0.435462548171351	-1.19937944929143	down	yes
CCDC183-AS1	4.57704069864142e-09	2.6667027044512e-07	2.72275753687286	1.44506851527719	up	yes
POU6F1	4.83314159608593e-09	2.80734169847536e-07	2.72694521645548	1.44728571721618	up	yes
AQP1	5.74776799156226e-09	3.29348831972971e-07	0.159623123135813	-2.64725843820807	down	yes
TMEM254-AS1	5.78575809915683e-09	3.29718780470748e-07	3.958476433312	1.98494526236295	up	yes
CORO1A-AS1	5.94516473276709e-09	3.37618119839074e-07	2.35076587549552	1.23313086094708	up	yes
MAPK8IP3	6.01731868283177e-09	3.40651745477976e-07	2.22638775751836	1.1547048806991	up	yes
GOLGA6L5P	6.02536366536433e-09	3.40651745477976e-07	2.58533789530062	1.37035284843852	up	yes
ARPC4-TTLL3	6.06138521472672e-09	3.42181335154439e-07	2.38422009754594	1.25351742329217	up	yes
RNU1-153P	6.09454970177251e-09	3.43545355567271e-07	4.04243527944328	2.01522467591942	up	yes
CCDC159	6.18989564283832e-09	3.4840530607964e-07	2.39959818262481	1.26279284397222	up	yes
PPBP	6.41799461625753e-09	3.59125382031701e-07	0.430999167192679	-1.21424301324852	down	yes
DLX3	6.60196682754678e-09	3.68339558586024e-07	2565.54621178637	11.3250502969053	up	yes
ENSG00000279649	6.6657560518381e-09	3.71355594817877e-07	2.60707540601713	1.38243231141727	up	yes
FLNC	6.69300385887651e-09	3.7211292904084e-07	0.0101315067956454	-6.62500743666766	down	yes
TRIM73	6.95316438777257e-09	3.85118518673696e-07	2.51669729321126	1.3315317004696	up	yes
FERP1	7.19354613977513e-09	3.97279461340229e-07	6.04942087135742	2.59679703560837	up	yes
ENSG00000286004	7.33738333392916e-09	4.04637605187001e-07	4.37181309186661	2.12823172278446	up	yes
BAIAP3	7.42875670154525e-09	4.08495984501974e-07	3.15689004113914	1.65850401045577	up	yes
ENSG00000226849	7.79915262594413e-09	4.27017593272999e-07	3.77058831082556	1.91478963938073	up	yes
LINC01451	7.93332782890005e-09	4.33486074688579e-07	3.81264276091657	1.93079135896887	up	yes
ENSG00000237094	7.94001274061413e-09	4.33486074688579e-07	4.34616982240319	2.11974454754088	up	yes
DUSP8P5	8.01828633324292e-09	4.37134061498881e-07	2.57973067278067	1.36722045428189	up	yes
GARS1-DT	8.24964624535204e-09	4.49105563502317e-07	2.09061961517118	1.06393058979555	up	yes
ARMH1	8.70190047778815e-09	4.7037100004724e-07	2.00626780595088	1.00451419644331	up	yes
IGSF9	8.98373982124874e-09	4.83108277626865e-07	20.8615965007819	4.38277766384889	up	yes
ZNF750	8.98817874102705e-09	4.83108277626865e-07	1585.02	10.6302853292657	up	yes
ENSG00000280077	9.34749846423596e-09	4.96823449014168e-07	2.26351842658313	1.17856705115474	up	yes
ZNF439	9.8765604867116e-09	5.20592957588243e-07	2.25882402319245	1.17557187995774	up	yes
HSPG2	1.00511218740618e-08	5.29063328217855e-07	0.0459209101503667	-4.44470495332715	down	yes
UCKL1-AS1	1.02092311003619e-08	5.36645560953182e-07	4.59874207456252	2.20123928487062	up	yes
PDE6B-AS1	1.0330875811375e-08	5.42292823540153e-07	6.88631954119465	2.78373312685627	up	yes
GUSBP11	1.03746073843031e-08	5.43696237609106e-07	2.07344834029301	1.0520321031245	up	yes
ENSG00000279203	1.06354444565302e-08	5.54466982718721e-07	6.07110021886798	2.60195798871666	up	yes
ENSG00000279278	1.06950078620536e-08	5.5681158258075e-07	3.55980009200134	1.83179622591747	up	yes
LHFPL5	1.12675776618886e-08	5.83437311713694e-07	2.17671271810008	1.12215101362565	up	yes
NRP2	1.13851761546886e-08	5.88727767500308e-07	0.231899536454051	-2.10842815871591	down	yes
ENSG00000286974	1.18093101835001e-08	6.09009317868556e-07	3.95168491568025	1.98246791941563	up	yes
TBC1D27P	1.1828394934794e-08	6.09170320514992e-07	4.93278359683201	2.30240199711845	up	yes
NPIPB10P	1.25573503631594e-08	6.42377486003873e-07	4.79003532735648	2.2600362961314	up	yes
ENSG00000250575	1.29241771402362e-08	6.57616597367591e-07	3.01851606402609	1.59383947894726	up	yes
TBC1D3D	1.29599017835778e-08	6.5855628743661e-07	2.25223905036043	1.17135996172828	up	yes
SHROOM4	1.3315102237818e-08	6.75706026063311e-07	0.173145122110652	-2.5299463507591	down	yes
ENSG00000280119	1.3709643345635e-08	6.93882505777351e-07	3.92572987483322	1.97296090595591	up	yes
ERMN	1.41900260322836e-08	7.13464787146252e-07	2.41168293186492	1.2700402460877	up	yes
BTN3A1	1.45113951140328e-08	7.27705466940501e-07	2.03358731275988	1.02402693472995	up	yes
PPIP5K1	1.50165112183362e-08	7.51061731473325e-07	2.20207281156796	1.13886217242242	up	yes
SLX1B-SULT1A4	1.58492428352341e-08	7.91673828636391e-07	2.20943602718479	1.14367815938214	up	yes
CACNB1	1.59342362213999e-08	7.94878853177859e-07	2.00759863458956	1.00547087000287	up	yes
SSPOP	1.59877614997494e-08	7.96507773307358e-07	2.96479841253935	1.56793401400675	up	yes
RNPC3	1.60876969875414e-08	7.99423785325405e-07	2.02747123609126	1.01968144694915	up	yes
MTATP8P1	1.62591641501935e-08	8.06868949674493e-07	0.189837706543611	-2.39716151854199	down	yes
APRG1	1.66636914511766e-08	8.20541668593293e-07	3.62349809492748	1.85738313581861	up	yes
PRR22	1.67027173539426e-08	8.21403478944792e-07	3.01342763056954	1.59140541794579	up	yes
ADGRE4P	1.78405095047297e-08	8.7174074740012e-07	2.68194143925577	1.42327773604266	up	yes
ENSG00000244151	1.92742900430632e-08	9.3474182374019e-07	3.63060040539596	1.8602081515984	up	yes
RABL2A	2.00593025654454e-08	9.68991271522186e-07	2.2004747436135	1.13781481300823	up	yes
MRNIP	2.04074254515321e-08	9.84561529812096e-07	2.62139855790023	1.39033671795194	up	yes
ENSG00000272356	2.05738198846218e-08	9.91336003076942e-07	4.26671089517194	2.09312435937144	up	yes
EIF4BP7	2.07947516169746e-08	9.99457570789654e-07	0.449575246248737	-1.15336549237419	down	yes
RPSAP9	2.15024892591155e-08	1.02829322695033e-06	0.204455522699949	-2.29014106178969	down	yes
ENSG00000288748	2.15964563987533e-08	1.03149432927312e-06	15.8285207363052	3.98445452875054	up	yes
ZNF182	2.16348637016542e-08	1.03203708572816e-06	2.14046771347943	1.0979260742854	up	yes
ENSG00000271857	2.22629814734188e-08	1.05935149499826e-06	4.25200046964008	2.08814175621694	up	yes
ADGRB1	2.31462766627311e-08	1.09864205224272e-06	2.49180488609667	1.31719110653162	up	yes
RIC3	2.33635101673621e-08	1.10757549690295e-06	2.21613878270428	1.14804823104857	up	yes
IZUMO4	2.34442485640004e-08	1.11002408647566e-06	2.77224646935499	1.4710555274279	up	yes
DIPK2B	2.35493104532457e-08	1.11318352608296e-06	0.0102381081539435	-6.60990703782353	down	yes
ENSG00000245156	2.3569317359547e-08	1.11318352608296e-06	3.00212605458431	1.58598455474196	up	yes
LINC01089	2.4304049311963e-08	1.14223045547184e-06	2.36376128758328	1.24108434744063	up	yes
ZNF532	2.43476279663065e-08	1.14287106820442e-06	2.05232660842971	1.0372603405291	up	yes
ENSG00000280287	2.5235526323142e-08	1.18164190864263e-06	3.33730777188807	1.73868474031162	up	yes
PDZK1P1	2.57496999931567e-08	1.20276628046371e-06	2.78124900941095	1.47573291712616	up	yes
MIR142HG	2.63096881893736e-08	1.22742092993016e-06	2.43939223207582	1.28652174902165	up	yes
ENSG00000240291	2.73882721759293e-08	1.2743515585036e-06	2.81695095706574	1.49413444670398	up	yes
ENSG00000262766	2.8205836789684e-08	1.30947827684662e-06	2.82559157483466	1.49855294637111	up	yes
ENSG00000257511	2.82839205800661e-08	1.31032946583474e-06	2.12146151932168	1.08505851016894	up	yes
GOLGA2P5	2.86158126746737e-08	1.32207826064273e-06	2.29477790012771	1.1983545292862	up	yes
HSF4	2.99519881832763e-08	1.37218220054045e-06	2.7694682412721	1.46960899456841	up	yes
ENSG00000231964	2.99896787048947e-08	1.37226153325683e-06	3.3756445443609	1.75516299614032	up	yes
PPP1R32	3.00905202892437e-08	1.37358186038053e-06	3.16911196186184	1.66407862973261	up	yes
NIPSNAP3B	3.03255180257196e-08	1.38265521971029e-06	2.88694035363767	1.52954130071554	up	yes
MYO15A	3.17192959326548e-08	1.4444770541551e-06	3.80307582407662	1.92716670308337	up	yes
RERE	3.17671368951252e-08	1.44493144003787e-06	2.04138881243999	1.0295509909724	up	yes
LOX	3.43808826929089e-08	1.5545536082071e-06	0.209227114190935	-2.25685826923927	down	yes
TMEM8B	3.47092102881725e-08	1.56754187339318e-06	2.06324300366114	1.04491374828731	up	yes
KCNT1	3.60599590438636e-08	1.62087179862417e-06	4.2756314384944	2.09613749740521	up	yes
ENSG00000237749	3.61097754079787e-08	1.6212014695521e-06	0.0955695598744629	-3.38730501520143	down	yes
ERFL	3.6792067471121e-08	1.64745893165619e-06	3.0234866362173	1.59621320230495	up	yes
ENSG00000272578	3.74241128708362e-08	1.66843340581408e-06	2.1617530576908	1.11220172992157	up	yes
PDCL3P4	3.79441696917946e-08	1.68964457850439e-06	2.2746663982841	1.18565497571484	up	yes
C1orf159	3.91839279002016e-08	1.73182524010479e-06	2.11815037251561	1.08280501330654	up	yes
MXRA8	3.9344812565665e-08	1.73581125679874e-06	3.06758593453135	1.61710375972703	up	yes
ENSG00000244701	4.08006399912565e-08	1.79796076598884e-06	2.26121375666346	1.17709737913134	up	yes
CCDC180	4.09214814740575e-08	1.80120597002651e-06	3.31171203917575	1.72757723270611	up	yes
MTND6P4	4.37954531136314e-08	1.92105986404874e-06	0.129100856527847	-2.95342952255846	down	yes
EGFL7	4.52198048414853e-08	1.9722036484123e-06	0.295946881813835	-1.75658983869745	down	yes
BACE1-AS	4.51333847044692e-08	1.9722036484123e-06	2.21038577064934	1.14429817994866	up	yes
GVINP1	4.60244356419614e-08	2.00500515179056e-06	0.461582209351709	-1.11534047526854	down	yes
RNF213-AS1	4.66757580226357e-08	2.03106074989718e-06	2.31137177235979	1.20874932860805	up	yes
MYCBPAP	4.77082425778858e-08	2.07126502077051e-06	3.31405368032615	1.72859697121148	up	yes
ACVRL1	4.8836497159328e-08	2.11416143402868e-06	0.137968810943656	-2.8575859248581	down	yes
ENSG00000287385	4.88624910857214e-08	2.11416143402868e-06	5.01915425939893	2.32744428677283	up	yes
ENGASE	4.91349506699882e-08	2.12254328652402e-06	2.25320778032549	1.17198035832405	up	yes
TNFRSF25	4.96717490788789e-08	2.14189072129738e-06	2.12329779694232	1.08630672642097	up	yes
MROH1	5.09495052550665e-08	2.19450905140389e-06	2.06536713472459	1.04639825446209	up	yes
GDPD3	5.47265584623531e-08	2.34133960094206e-06	2.35477950048757	1.23559197344886	up	yes
ENSG00000283674	5.51290431971831e-08	2.35328249048199e-06	3.12090107365381	1.64196262742341	up	yes
SMG1P7	5.63292411957775e-08	2.39356919274391e-06	2.26432230370048	1.17907932603893	up	yes
RPL31P46	5.65082440284096e-08	2.39356919274391e-06	2.55245483766949	1.35188543473807	up	yes
ENSG00000273568	5.64728854422121e-08	2.39356919274391e-06	4.80510424965319	2.26456773148314	up	yes
HCG25	6.12001628098864e-08	2.576632323609e-06	2.77464886989599	1.47230521084591	up	yes
MUC20P1	6.13306951649081e-08	2.57764536220619e-06	4.16464348841724	2.05819299991097	up	yes
SLC16A4-AS1	6.14212787502739e-08	2.57861258489324e-06	2.73851800436439	1.45339536538447	up	yes
PDE5A	6.1810373360539e-08	2.58925078834785e-06	0.471455472302211	-1.08480657620826	down	yes
ADHFE1	6.3408554054143e-08	2.6532864471647e-06	2.63702415644495	1.39891078706281	up	yes
ENSG00000286555	6.36560580219689e-08	2.65781453636146e-06	3.34798598953294	1.74329349059028	up	yes
SAP25	6.73977910766868e-08	2.79873177700601e-06	4.01016100756723	2.00366016190604	up	yes
LINC01004	7.20303270156534e-08	2.97169874548256e-06	2.16342739394565	1.1133187037724	up	yes
SLC2A11	7.40077220135322e-08	3.03360116807778e-06	2.137868693553	1.09617324642731	up	yes
ENSG00000275807	7.56752010847783e-08	3.09530227631008e-06	3.70018093893514	1.88759582028805	up	yes
ENSG00000284707	7.99341615140652e-08	3.24861285591028e-06	2.71043144685177	1.43852251825453	up	yes
TAS2R5	8.12659231850376e-08	3.29221885412676e-06	3.03247585981155	1.60049616073943	up	yes
PHC1P1	8.18217812915145e-08	3.30771484920209e-06	2.29286683906144	1.1971525711402	up	yes
AGAP13P	8.28795011957816e-08	3.33986011048935e-06	3.05624384802152	1.61175965603615	up	yes
RPL23AP65	8.33908998927215e-08	3.35564441837021e-06	0.0937593920451063	-3.41489297471117	down	yes
ENSG00000268205	8.34487472535759e-08	3.35564441837021e-06	2.37768771582581	1.24955924476633	up	yes
SOX11	8.40797936973055e-08	3.3704339149964e-06	35.0837597252401	5.13273145630489	up	yes
ADAT2	8.58626729318725e-08	3.43468692287853e-06	2.08494480633719	1.06000919245767	up	yes
OR7E7P	8.77969925058372e-08	3.50471634728845e-06	2.88272748984953	1.52743446235322	up	yes
NPIPB9	8.90925784201681e-08	3.54900937126352e-06	3.13019645456289	1.64625320512257	up	yes
SPTBN5	9.01053727830104e-08	3.58187628765129e-06	2.19618488068355	1.13499950936048	up	yes
ZNF682	9.60544904760309e-08	3.77122578759907e-06	2.73790809997291	1.45307402222092	up	yes
GTF2IP12	9.73626386513635e-08	3.81473615627652e-06	3.70741930959216	1.89041529337632	up	yes
NECTIN2	1.0267138055091e-07	4.00628346071965e-06	0.484398470593944	-1.04573378491296	down	yes
C1QTNF6	1.03535821773475e-07	4.0317694188973e-06	2.30610876125316	1.20546055532291	up	yes
LEPR	1.05258696528485e-07	4.09051158545828e-06	0.496778017597066	-1.00932675910143	down	yes
LHX4	1.09536378588889e-07	4.23089805638582e-06	2.35965579210238	1.23857642600904	up	yes
GRIN3B	1.09453558461154e-07	4.23089805638582e-06	4.18593495681457	2.06554989443879	up	yes
LINC00937	1.10713429141145e-07	4.26772311402461e-06	2.79523754829387	1.48297089315177	up	yes
OVGP1	1.11771432172872e-07	4.30415882399713e-06	3.33592065258759	1.73808497359079	up	yes
ENSG00000265511	1.12558652120876e-07	4.33010411515812e-06	3.52547645329599	1.81781824484681	up	yes
ENSG00000269481	1.14262925977111e-07	4.39124046438923e-06	3.05020363450238	1.60890556158697	up	yes
ENSG00000205959	1.14989524454082e-07	4.41471854347755e-06	3.19956436716293	1.67787549007605	up	yes
NLGN2	1.19263093283557e-07	4.55131816588709e-06	2.34071698608361	1.22695051007725	up	yes
SLC6A16	1.22021448139095e-07	4.64265454026334e-06	2.16836867589438	1.11661007111293	up	yes
OBSCN-AS1	1.26740443766078e-07	4.8030474826227e-06	3.38933007272896	1.76100014172045	up	yes
IGLV1-51	1.2934620147114e-07	4.89208101143871e-06	0.231507712563632	-2.11086783793766	down	yes
LDB2	1.2995948676027e-07	4.91040983539152e-06	0.142727629193411	-2.80866345634577	down	yes
PDPR2P	1.31812991049431e-07	4.97060016247865e-06	2.06339268066622	1.04501840413269	up	yes
PRDX4	1.32796840021413e-07	5.0027571657425e-06	0.493526430626995	-1.0188007451329	down	yes
KHDC4	1.33950778104538e-07	5.03628531431071e-06	2.05002596444014	1.03564218218526	up	yes
ENSG00000227388	1.35207336204795e-07	5.0785259490624e-06	3.52242603651089	1.81656941331156	up	yes
STRC	1.35394133303915e-07	5.08054170613963e-06	5.33977833908604	2.41677985507038	up	yes
ERP27	1.36017493128679e-07	5.09891903023247e-06	2.00605362039638	1.00436016868493	up	yes
AGAP7P	1.36211247722283e-07	5.10117137936975e-06	2.71971895086628	1.44345757458562	up	yes
SRPX	1.39010576830709e-07	5.19580963076739e-06	0.0241246710596801	-5.3733469184325	down	yes
ENSG00000205236	1.39337015704527e-07	5.20291506195321e-06	3.00314270366907	1.58647303066734	up	yes
MAMDC4	1.46802278696743e-07	5.46030074037535e-06	2.45971475712994	1.29849102193272	up	yes
FGD5	1.52863458851407e-07	5.65817198514782e-06	0.0443891532221048	-4.4936490020381	down	yes
ENSG00000249476	1.53561058442073e-07	5.67848557390152e-06	2.81999796437214	1.49569412120872	up	yes
DOCK6	1.5382478384309e-07	5.68273126913842e-06	0.192083984804907	-2.38019085701727	down	yes
EEF1A1P9	1.54320854347668e-07	5.69554394933821e-06	0.246054377766263	-2.02295090995561	down	yes
SH3GL1P1	1.62503648930686e-07	5.9515012000891e-06	2.82808008963749	1.49982297703795	up	yes
ENSG00000260711	1.62474156830924e-07	5.9515012000891e-06	3.37881286683209	1.75651645006685	up	yes
ENSG00000225889	1.64004834918976e-07	6.00072148626843e-06	2.27087593825485	1.18324889135811	up	yes
TERF1P7	1.65263974116956e-07	6.04099978951271e-06	2.90368794779327	1.53788641877409	up	yes
ARL17A	1.69845827526931e-07	6.19661230409439e-06	2.20442446796986	1.14040204553966	up	yes
STAG3L2	1.70778481874117e-07	6.22468808527226e-06	2.32320843553998	1.21611859686297	up	yes
ENSG00000258559	1.73880833802848e-07	6.32568196337874e-06	2.90827647795781	1.54016442689795	up	yes
MSANTD2	1.81335996708744e-07	6.55937848947782e-06	2.17716977049165	1.12245390982135	up	yes
ANGPT2	1.85993201322007e-07	6.70242922459907e-06	0.107200009090194	-3.22162306675606	down	yes
SLC4A4	1.8987406622457e-07	6.82295114431452e-06	0.410650704741433	-1.28401632091705	down	yes
ENSG00000276997	1.93063497429839e-07	6.93103404413691e-06	4.12154446123819	2.04318505804787	up	yes
ENSG00000287632	1.95374745531028e-07	7.00083665629587e-06	0.000318830021353641	-11.6149248982172	down	yes
NRP1	1.9785993995201e-07	7.0765989020137e-06	0.322003648015943	-1.63485106199872	down	yes
ENSG00000285796	2.0257439938325e-07	7.23165970932047e-06	3.2253320788957	1.68944770748528	up	yes
ZNF8-DT	2.08697439621227e-07	7.42939523397881e-06	2.10180579620541	1.07162937253751	up	yes
PROCA1	2.16896550562186e-07	7.66407978014271e-06	2.31583384495798	1.21153174743153	up	yes
FCRL2	2.1840617634786e-07	7.71028353541816e-06	2.53611332198439	1.34261921133388	up	yes
BAIAP2L2	2.19340000886598e-07	7.73609345086353e-06	3.14819103872931	1.65452308921418	up	yes
PALD1	2.22908569956116e-07	7.82579286721738e-06	0.379645144998734	-1.39727653616061	down	yes
ELOCP19	2.23872756436806e-07	7.85241923818143e-06	0.181334318244375	-2.4632761081637	down	yes
ENSG00000290099	2.24357000525724e-07	7.86217801107685e-06	2.25823248845327	1.17519402139547	up	yes
FAT4	2.25787001678593e-07	7.90503078720961e-06	0.357534631960608	-1.48384510212098	down	yes
CNOT6L	2.29152612567746e-07	8.00817033041237e-06	0.493111180829255	-1.02001512993305	down	yes
ZNF594-DT	2.30314076718598e-07	8.04139597048045e-06	2.19692154683786	1.13548335132293	up	yes
ENSG00000186076	2.41012121882828e-07	8.38423390637418e-06	0.460333010605326	-1.1192501925624	down	yes
LINC01588	2.49163078257562e-07	8.63629554265676e-06	2.0184040211417	1.01321498562196	up	yes
PMEL	2.53283265991204e-07	8.76318766705015e-06	3.00295205567384	1.58638144139731	up	yes
SHE	2.57373048158987e-07	8.89662161580007e-06	0.133003961579446	-2.91045887723681	down	yes
ENSG00000267934	2.59173100339532e-07	8.94264363034107e-06	13.3579539686453	3.73962714271877	up	yes
CDKN2C	2.6192988196512e-07	9.02145140392863e-06	0.466150500939779	-1.10113227755076	down	yes
ENSG00000261584	2.67912514835098e-07	9.19431420066277e-06	3.51413233613795	1.81316852176605	up	yes
CACNA1F	2.70205756687608e-07	9.2480646517601e-06	3.09730981883481	1.6310157006557	up	yes
FABP4	2.73380819619547e-07	9.31644478410944e-06	5.79244043169215e-05	-14.0754691716599	down	yes
AFAP1L1	2.78735736365199e-07	9.4720509093221e-06	0.0446748022480375	-4.48439484654953	down	yes
ENSG00000176593	2.82066299009879e-07	9.55969280889432e-06	2.21583345384284	1.14784944982367	up	yes
ENSG00000267244	2.91405044779379e-07	9.84995510971716e-06	2.15474849803052	1.10751948796	up	yes
ENSG00000246596	2.94760698907897e-07	9.94576285740332e-06	2.77372321795565	1.47182383236042	up	yes
LINC00173	3.0170343401691e-07	1.01352169445012e-05	3.61923846161182	1.85568616602796	up	yes
CDH5	3.05229933343795e-07	1.02356631953128e-05	0.0213425987656686	-5.55012033422755	down	yes
LINC01176	3.0599423194198e-07	1.02467318411807e-05	2.18545750642669	1.12793532693919	up	yes
STAG3L3	3.09745220859981e-07	1.03416422733671e-05	2.00607760596285	1.00437741829909	up	yes
ENSG00000270012	3.12027802344224e-07	1.03996550157732e-05	2.18127542840847	1.12517194976353	up	yes
FLT1	3.1647427219916e-07	1.05187376200162e-05	0.0610067845587707	-4.03488649619741	down	yes
ENSG00000286681	3.17710933372829e-07	1.05338702340347e-05	3.09107125851565	1.62810691305158	up	yes
ENSG00000285897	3.22042962307758e-07	1.0649743091498e-05	2.02297033765063	1.01647516614529	up	yes
REELD1	3.25478934269019e-07	1.07354598872725e-05	4.37667076303445	2.12983386069557	up	yes
N4BP2L2-IT2	3.25800720597654e-07	1.07367936955507e-05	2.24690200957103	1.16793720801201	up	yes
IGHV3-74	3.32978827955655e-07	1.09261719969422e-05	0.419931681249754	-1.25177346018494	down	yes
ENSG00000204584	3.38274102442456e-07	1.1080872358291e-05	3.11355082629471	1.63856083028145	up	yes
TPM2	3.47057692117122e-07	1.13296968747422e-05	2.9459936169485	1.5587543045059	up	yes
EME2	3.48900821823441e-07	1.13801309080565e-05	2.04208879580711	1.03004560004791	up	yes
FAM238C	3.55601441600072e-07	1.15887807125038e-05	3.1815449631175	1.66972751059112	up	yes
LRCH4	3.58123102819011e-07	1.16610015783098e-05	2.019654246186	1.01410833257717	up	yes
GCNA	3.67984606262537e-07	1.19515136546306e-05	2.1918893698925	1.13217498372944	up	yes
CUBN	3.67737918798162e-07	1.19515136546306e-05	2.88684010382679	1.52949120185706	up	yes
EEF1A1P13	3.89866255133594e-07	1.25553384205977e-05	0.327807081098389	-1.6090810758521	down	yes
PPIAL4C	3.96918954030213e-07	1.27609276526546e-05	7.56085820766149	2.91854999921705	up	yes
PILRB	4.02585887662085e-07	1.28996495759534e-05	2.21292243571607	1.14595288468214	up	yes
ENO2	4.10699435471364e-07	1.3137562327291e-05	2.07808282027803	1.05525315280969	up	yes
RPL3P2	4.27065755428288e-07	1.36154414023846e-05	0.31549006184012	-1.66433353487699	down	yes
CCDC191	4.26815068883593e-07	1.36154414023846e-05	2.04279302593081	1.03054303882901	up	yes
ENSG00000267002	4.3545436363289e-07	1.38597242910411e-05	2.00442833138899	1.003190834651	up	yes
C1orf74	4.45086394123914e-07	1.41427035574994e-05	2.7045591989781	1.43539347639228	up	yes
RPL37P23	4.46774263435625e-07	1.41845253254828e-05	0.0700377644841728	-3.8357231542481	down	yes
LARGE2	4.48725120533261e-07	1.42346201577642e-05	2.28021128486372	1.18916751101385	up	yes
CSNK1G2-AS1	4.62519346142093e-07	1.46357075352193e-05	5.62743742973211	2.49247811075237	up	yes
ZNF875	4.69433061014982e-07	1.48176215669593e-05	2.08872973090897	1.06262582840185	up	yes
ENSG00000261207	4.83475829087512e-07	1.52231060970608e-05	6.66826946123075	2.73731240404338	up	yes
ENSG00000286366	4.89055288009659e-07	1.53481314975531e-05	2.90347132177739	1.53777878429585	up	yes
PCGF3	5.01611128184334e-07	1.57034322180234e-05	2.15727166111765	1.1092078637812	up	yes
RPL7P6	5.15212626697312e-07	1.60371486623351e-05	0.0544595512667415	-4.19867109479503	down	yes
LTB4R2	5.17317546732495e-07	1.60895454102734e-05	2.2033206882397	1.13967949125407	up	yes
ENSG00000280033	5.26660786220852e-07	1.63667987978503e-05	3.3391861773703	1.73949653355702	up	yes
ENSG00000268218	5.38150009293225e-07	1.66586908515715e-05	2.71731799071519	1.44218340500916	up	yes
SIGLEC22P	5.45222195145295e-07	1.68475865677205e-05	2.4627506820173	1.30027058316642	up	yes
ITGA2B	5.60171180970445e-07	1.72815299985401e-05	0.459393759229245	-1.12219683675702	down	yes
CAV2	5.72142587988362e-07	1.75797950425216e-05	0.167724518223277	-2.57583449523008	down	yes
FAM157C	5.95594347786527e-07	1.81978154525456e-05	2.71609842283739	1.44153575924637	up	yes
ENSG00000260121	5.98265488960713e-07	1.8264806071775e-05	2.02406325844045	1.01725437956394	up	yes
BCAT1	6.31433917899109e-07	1.90962812297966e-05	0.376529600540041	-1.40916480934291	down	yes
ENSG00000280486	6.31505343325908e-07	1.90962812297966e-05	4.38814608704032	2.13361155571839	up	yes
OR2A9P	6.36272347801648e-07	1.92251982080812e-05	2.37653177569459	1.2488576914911	up	yes
ENSG00000284633	6.44395304917423e-07	1.94398526689792e-05	2.95210313906078	1.56174312641598	up	yes
RAB11FIP1P1	6.63281043345385e-07	1.98994741950838e-05	2.39280023260608	1.25869995581548	up	yes
HEXD-IT1	6.63880063859797e-07	1.99017996834388e-05	3.53847095388382	1.8231260767495	up	yes
GNB3	6.7801967149446e-07	2.02937934929973e-05	4.25539798497165	2.0892940658935	up	yes
ENSG00000269954	6.91037185511666e-07	2.06510266824559e-05	3.75601823145787	1.90920406575261	up	yes
MMRN2	6.98826778543594e-07	2.08186007203596e-05	0.0667357086761649	-3.90539727027074	down	yes
GTF2IP13	7.1069825004848e-07	2.10899429380638e-05	2.64439552320782	1.40293797741084	up	yes
ENSG00000242628	7.13772726597899e-07	2.11647201184375e-05	3.550574843912	1.82805261822943	up	yes
GPR75	7.21500703519452e-07	2.1372135846304e-05	2.2341505862966	1.1597264296805	up	yes
CLEC14A	7.26244798337548e-07	2.14844604605872e-05	0.0113964941088956	-6.45526611184202	down	yes
HELLS	7.36536864951437e-07	2.17552011147653e-05	2.01042907583481	1.00750344146221	up	yes
BMX	7.55657016665379e-07	2.2216782026182e-05	0.0269399027932628	-5.2141115446141	down	yes
ENSG00000261471	7.59061283050963e-07	2.22996895179298e-05	4.22568130256371	2.07918396449276	up	yes
PROS1	7.71580477507218e-07	2.26326319620526e-05	0.420644519555476	-1.24932654690291	down	yes
ENSG00000253200	7.74873692155703e-07	2.26769400613849e-05	2.1864074672715	1.12856229224103	up	yes
HNRNPA3P10	7.79397694385526e-07	2.27569814943691e-05	0.156358164033108	-2.67707354525933	down	yes
PHB1P9	7.87335106833803e-07	2.29536152383435e-05	2.54789467031696	1.349305637974	up	yes
CBLN3	7.88598442405005e-07	2.29728959992823e-05	2.14131987808861	1.09850032681224	up	yes
IGSF9B	7.89367726108354e-07	2.29777659525149e-05	2.80349145418703	1.48722467207968	up	yes
PYCR1	7.9279921837892e-07	2.29944130722449e-05	0.295092350663637	-1.76076157094112	down	yes
TTC24	7.92952350586296e-07	2.29944130722449e-05	2.2207569609588	1.15105151336878	up	yes
ENSG00000279759	7.96475502189688e-07	2.30615311946608e-05	3.29319964839799	1.71948997716941	up	yes
ENSG00000251143	7.98560276981276e-07	2.30894531983672e-05	2.4622165899887	1.29995767472196	up	yes
CDH3	7.98649919339781e-07	2.30894531983672e-05	14.0827106819149	3.81585314981154	up	yes
EML6	8.16515547839544e-07	2.35225084709415e-05	2.77476004040491	1.47236301344959	up	yes
ANKRD24	8.39649278106239e-07	2.41649289223909e-05	3.03383517371766	1.6011427070353	up	yes
ENSG00000286909	8.93773047166988e-07	2.55330216214612e-05	4.78320435361411	2.25797742913475	up	yes
NME1	9.0043613623844e-07	2.57011546979292e-05	0.482703274956666	-1.05079147993888	down	yes
LINC00926	9.09833995889575e-07	2.593060862669e-05	3.11685941899068	1.64009308595502	up	yes
PRRT2	9.13690523802505e-07	2.60210878875755e-05	2.68762875903619	1.42633387305492	up	yes
RAB27B	9.24272427346646e-07	2.62832223341302e-05	0.470912983918335	-1.08646759400325	down	yes
RAPGEFL1	9.63198491669177e-07	2.72884787224047e-05	3.01311914733464	1.59125772234167	up	yes
RPL35P1	9.64753510664197e-07	2.73122577700053e-05	0.133336508863526	-2.90685623610522	down	yes
ENSG00000220472	9.70133090032875e-07	2.74035669739708e-05	0.325544560773392	-1.61907306084599	down	yes
CDH24	9.7111669902354e-07	2.74110617367872e-05	2.12194361170633	1.08538631874441	up	yes
MIR647	9.96533720699503e-07	2.80545900209242e-05	3.37650389905985	1.75553022348422	up	yes
ENSG00000276952	1.03887627802679e-06	2.91297549757961e-05	4.35944802893447	2.1241454798806	up	yes
RPL10AP6	1.04297066461074e-06	2.92016482046038e-05	0.33250571181303	-1.58854897131548	down	yes
ENSG00000205041	1.04776975429536e-06	2.93145083309526e-05	3.71538225229761	1.89351064821322	up	yes
ENSG00000248015	1.05534717341795e-06	2.94249331533845e-05	3.00568944334882	1.58769595347048	up	yes
ENSG00000262370	1.09950044593866e-06	3.05824606544541e-05	2.24181008830218	1.16466406749685	up	yes
SH3BGRL2	1.102908762405e-06	3.06549192941731e-05	0.498952544040574	-1.00302548921078	down	yes
SLC34A2	1.10625591715977e-06	3.07032278622916e-05	267.376803735298	8.06273049968002	up	yes
ENSG00000237729	1.14995900115344e-06	3.17545118683195e-05	0.0316078739902058	-4.98357218986724	down	yes
STX1B	1.15149711274473e-06	3.17739933597719e-05	2.67151587926321	1.41765859244281	up	yes
RPS13P2	1.17716087175938e-06	3.2411842127043e-05	0.387862344881729	-1.36638337441721	down	yes
LINC02371	1.19750033607495e-06	3.29480950434694e-05	4.07322959170648	2.02617313559866	up	yes
ENSG00000273096	1.24264573398062e-06	3.41409982002651e-05	3.86903434392124	1.95197353508378	up	yes
ZDHHC11	1.25484962855051e-06	3.44267228790401e-05	2.91707183852196	1.54452091582237	up	yes
IGF2	1.26836375628497e-06	3.47475216563871e-05	0.048536743329056	-4.36477887857948	down	yes
HOXB-AS1	1.31001797937542e-06	3.57603048132509e-05	2.74793157389828	1.45834608012883	up	yes
UNC5CL	1.32709319861404e-06	3.60716030238669e-05	2.1578492486749	1.1095940790122	up	yes
ENSG00000289295	1.3265865490962e-06	3.60716030238669e-05	2.33552617059476	1.22374761125917	up	yes
L1CAM	1.33606378800873e-06	3.62637740241743e-05	2.91808496009199	1.54502188795732	up	yes
MST1L	1.346919401014e-06	3.65324365184763e-05	2.34153593553919	1.22745517923978	up	yes
NBL1	1.35298969370799e-06	3.66449912642188e-05	0.433997736747334	-1.20424057570128	down	yes
TTC21A	1.37926024434718e-06	3.72771454991339e-05	2.30838864773241	1.20688614120736	up	yes
HAGHL	1.38060489957604e-06	3.72870800973961e-05	2.24090625929541	1.16408229986204	up	yes
DDX12P	1.39109844795323e-06	3.75173844316545e-05	2.27592399202463	1.18645237743352	up	yes
ENSG00000269091	1.49070790268496e-06	3.98470249803286e-05	3.84841652097101	1.94426495301107	up	yes
LINC01002	1.49344116609278e-06	3.98829263683925e-05	3.4257545703915	1.7764217968503	up	yes
MYCT1	1.54288839953345e-06	4.10597678542508e-05	0.268554668945845	-1.89671229126223	down	yes
ENSG00000280332	1.58865693506916e-06	4.20723983040314e-05	2.39971812839525	1.262864956397	up	yes
MT-TT	1.59614348770568e-06	4.21604371825905e-05	0.43877680177352	-1.18844084273562	down	yes
GUCA1B	1.60254231590315e-06	4.22933747299419e-05	2.80327012422484	1.4871107697371	up	yes
ADCY4	1.64251704763417e-06	4.32350559942581e-05	2.16069459991016	1.11149517107223	up	yes
ZNF24TR	1.68338475559543e-06	4.41521161807786e-05	0.000222664169003465	-12.1328429604449	down	yes
FTH1P8	1.71167038905111e-06	4.46790460923177e-05	0.419845820811312	-1.25206846791943	down	yes
ENSG00000255585	1.74469406983199e-06	4.55099214579141e-05	2.56500936114046	1.35896409103556	up	yes
ENSG00000289621	1.76326335050803e-06	4.59315057898207e-05	0.483032745670146	-1.04980709958494	down	yes
GALT	1.78259840423215e-06	4.6371861146767e-05	2.10326080095228	1.07262775302355	up	yes
BCO2	1.79058100256453e-06	4.65477876157137e-05	2.98010668315562	1.57536397783664	up	yes
ELF3-AS1	1.82957233966715e-06	4.74321600722675e-05	2.13123079104151	1.09168683106629	up	yes
YEATS2-AS1	1.85185653775497e-06	4.79134279809404e-05	2.32757325914844	1.21882657656897	up	yes
SLC26A1	1.85190258036495e-06	4.79134279809404e-05	2.97293083410012	1.57188589901363	up	yes
ENSG00000269148	1.87098357650833e-06	4.83088465809953e-05	6.52838526567488	2.7067261989267	up	yes
HCN3	1.88021374674066e-06	4.85143455058263e-05	2.40310452843543	1.26489940309767	up	yes
PKHD1L1	1.89836523019964e-06	4.89496039965397e-05	0.469612882951056	-1.09045610825656	down	yes
RBP4	1.90560636997684e-06	4.90700069440326e-05	8.73599870163646e-05	-13.4826678325956	down	yes
NPR2	1.97899635489147e-06	5.078847269359e-05	2.30320216655424	1.20364105111523	up	yes
CD109	2.01067226258593e-06	5.14974999226875e-05	0.224048114151618	-2.15811951173798	down	yes
DDR2	2.06549896799739e-06	5.26543564573923e-05	0.204515688495705	-2.28971657765281	down	yes
RIMKLBP2	2.09204316123547e-06	5.3224367412712e-05	0.208929026010208	-2.25891515838467	down	yes
SPNS2	2.15595840925904e-06	5.47045776689784e-05	0.324454634569135	-1.62391132100022	down	yes
NPIPB6	2.15911514023516e-06	5.47404614931815e-05	3.03857665087528	1.60339568564399	up	yes
ENSG00000246203	2.17855876989894e-06	5.50219455836422e-05	2.05742076512156	1.040836871003	up	yes
NPIPB2	2.19096924755377e-06	5.52257387220258e-05	3.11026977255925	1.63703971947295	up	yes
ARMCX4	2.26645422676697e-06	5.70154424534484e-05	2.20379348277177	1.13998903546052	up	yes
CCL3-AS1	2.4327509083456e-06	6.07582723588251e-05	0.143115835885162	-2.80474477859524	down	yes
Metazoa_SRP	2.47541512101774e-06	6.16623967678061e-05	4.37635031701659	2.12972822725157	up	yes
ENSG00000262877	2.50947693093028e-06	6.24293732973672e-05	3.36811700947019	1.7519422589655	up	yes
DTX2P1-UPK3BP1-PMS2P11	2.51872538542341e-06	6.26186307221681e-05	2.03920193907412	1.02800465032999	up	yes
TMEM86B	2.54819012120776e-06	6.31865051367969e-05	2.15046562444852	1.10464906974616	up	yes
PASK	2.55275303113837e-06	6.32585462170795e-05	2.08068104545943	1.05705582648535	up	yes
TAX1BP3	2.5767545636605e-06	6.38118803753484e-05	0.483884958804664	-1.04726400005202	down	yes
LINC00106	2.61488693886406e-06	6.46303855964574e-05	3.84343145742537	1.94239494011354	up	yes
EOGT-DT	2.6631217013736e-06	6.55254999147772e-05	2.36932557159001	1.24447645448606	up	yes
IGHV3-23	2.69275163303962e-06	6.61692130199987e-05	0.451130089708603	-1.14838457999913	down	yes
ENSG00000267904	2.7350416504264e-06	6.70788299894422e-05	2.46852820258245	1.30365112775813	up	yes
CA15P1	2.73822509676037e-06	6.71137740157799e-05	4.33960564194861	2.1175639449151	up	yes
DGUOK-AS1	2.76032398270333e-06	6.75872910990793e-05	2.14709506108678	1.10238606689415	up	yes
ENSG00000261172	2.78224282962406e-06	6.80179057425454e-05	3.45156379412416	1.78725014938993	up	yes
ENSG00000243829	2.80950269273273e-06	6.85964438644059e-05	0.363329091150922	-1.46065121033709	down	yes
ENSG00000216285	2.85008448453342e-06	6.94096516265247e-05	0.411985276224214	-1.27933531645431	down	yes
PDE8A	2.8611229107227e-06	6.96340385963007e-05	2.02466880762168	1.01768593334079	up	yes
AGAP10P	2.97057773681776e-06	7.20223555225154e-05	2.7985505300149	1.48467979695414	up	yes
ENSG00000287855	3.02716185153632e-06	7.31155383407146e-05	4.20524680317377	2.07219047378985	up	yes
ENSG00000280138	3.05447665430521e-06	7.36820089011349e-05	2.54665415415642	1.34860304914425	up	yes
KLK14	3.11705578458399e-06	7.49546835861968e-05	10.0072381513199	3.32297196165108	up	yes
ZDHHC11B	3.13475434025528e-06	7.53328054992582e-05	3.94812868124859	1.98116901228007	up	yes
MS4A1	3.18536972015317e-06	7.65009938706642e-05	2.47370560336249	1.30667381484892	up	yes
LINC01948	3.22726945664084e-06	7.73359217277375e-05	2.31069509612331	1.20832690397187	up	yes
ENSG00000237550	3.27503473015925e-06	7.81974657708218e-05	0.450137277686517	-1.15156304981169	down	yes
TEK	3.30151876829206e-06	7.85979783128892e-05	0.00677774106047142	-7.20497976408534	down	yes
ENSG00000241678	3.31163928732631e-06	7.87406719519917e-05	4.69531134834151	2.23122082684929	up	yes
ZNF436-AS1	3.32709550541751e-06	7.90097191522982e-05	3.00634903047266	1.58801251268099	up	yes
SPAG8	3.38518416412028e-06	8.03391779049492e-05	2.50656479365603	1.32571152766825	up	yes
APOC2	3.42297129102251e-06	8.11854757041646e-05	0.000351227269839185	-11.4753075172091	down	yes
LINC02298	3.46520982550602e-06	8.19834701555862e-05	4.61451502000948	2.20617903032097	up	yes
TRBV23-1	3.49615599395626e-06	8.25620699513358e-05	2.85868933287991	1.51535384408006	up	yes
NPIPB7	3.52044692565444e-06	8.30507786200292e-05	2.63292450269062	1.39666615368347	up	yes
ENSG00000277938	3.54573727839659e-06	8.35777801224032e-05	2.8127123884743	1.49196203863358	up	yes
GPRASP1	3.62765567905438e-06	8.52979642785418e-05	2.19613548425948	1.13496706000791	up	yes
DPH6	3.6774774682923e-06	8.63098986131432e-05	0.494924185915825	-1.01472054945304	down	yes
LINC01422	3.70764665558843e-06	8.69644816659901e-05	2.12635646449906	1.08838347196606	up	yes
PIWIL2	3.72112603671808e-06	8.72270342833142e-05	2.8590248274397	1.51552314821966	up	yes
FADS3	3.72594519566867e-06	8.72863846268311e-05	2.14534280584556	1.10120819540682	up	yes
ENSG00000266918	3.84109323341667e-06	8.97085679153286e-05	3.01612014539581	1.59269389867102	up	yes
SGIP1	3.87200993685093e-06	9.03200753118003e-05	0.0514958570767587	-4.27939981991066	down	yes
EMP1	4.02682705525196e-06	9.34010609011534e-05	0.302914856778696	-1.72301575651863	down	yes
ENSG00000272374	4.0495509765889e-06	9.37736434275397e-05	2.71993153109831	1.44357033493584	up	yes
TMPRSS9	4.05845007750646e-06	9.3922723988964e-05	4.05706311794528	2.02043574751296	up	yes
ENSG00000256705	4.06864885364947e-06	9.39877588093044e-05	3.60225612731657	1.84890076327433	up	yes
GNG11	4.07808375003835e-06	9.41487187350051e-05	0.48380479242271	-1.0475030346017	down	yes
ENSG00000277999	4.08632303214697e-06	9.4281898157674e-05	4.43071170233165	2.14753845655804	up	yes
PROCR	4.09725778374072e-06	9.44770704187996e-05	0.434151498476127	-1.20372953156986	down	yes
ENSG00000267520	4.14380124854458e-06	9.53419632877208e-05	3.17030651392296	1.66462233081865	up	yes
SLC17A9	4.18633580269406e-06	9.61245167884541e-05	2.00683157759056	1.00491954426871	up	yes
POLR2J4	4.24393398126302e-06	9.71622436397744e-05	2.03088726830291	1.02211015988313	up	yes
HP	4.30157914398039e-06	9.84153856670141e-05	0.346121282367988	-1.53065044196311	down	yes
ENSG00000279700	4.36218641988721e-06	9.97422157913336e-05	5.07405896954876	2.34314028616993	up	yes
LINC02145	4.39484526083276e-06	0.000100368692306343	4.76825026866881	2.25345995977067	up	yes
ENSG00000268575	4.43159048887713e-06	0.000101147342246728	2.15497687208136	1.10767238592106	up	yes
ENSG00000225507	4.43751481839297e-06	0.000101222020621346	2.00210556740086	1.00151804687637	up	yes
RPL41P2	4.45771327978023e-06	0.000101577035116914	0.303722787832047	-1.71917293923367	down	yes
LINC00987	4.5778586522258e-06	0.00010396521830782	2.34069373255503	1.22693617775207	up	yes
CRIP3	4.65094324918587e-06	0.000105147687366962	2.96800592595741	1.56949397246439	up	yes
CYP2D8P	4.67126390774857e-06	0.000105482114347634	3.75113941329162	1.90732888260131	up	yes
ENSG00000267314	4.80507209883651e-06	0.000107928876654384	7.16314904068492	2.84059395992258	up	yes
ENSG00000232611	4.83787791980705e-06	0.000108601821868045	3.30094057459936	1.7228771665815	up	yes
SLC13A4	4.84448007392184e-06	0.000108686095579662	2.66699405598251	1.41521460951047	up	yes
PYGM	4.85488154363076e-06	0.00010885545797182	2.33734635382295	1.22487153211766	up	yes
DET1	4.88616909548289e-06	0.000109428394965856	2.04889089453977	1.03484316146124	up	yes
MALAT1	4.97221881173806e-06	0.000111094739047745	2.16465687824281	1.11413836015362	up	yes
CARD14	5.03833770003247e-06	0.000112374660028427	2.45359542779677	1.29489738330011	up	yes
ENSG00000279198	5.1130245555394e-06	0.000113840865279168	2.57611636393352	1.36519776188352	up	yes
RPS3AP20	5.11775352284368e-06	0.000113879714250006	0.266614247785746	-1.90717421520842	down	yes
TBC1D3C	5.15055042495343e-06	0.000114409374456969	2.57463958654456	1.36437048934551	up	yes
SCD	5.16787894245607e-06	0.000114594187217902	0.369944311996474	-1.43461997780281	down	yes
NDNF	5.20934826014471e-06	0.000115379656589462	0.00075704482330398	-10.3673336573517	down	yes
TRIM46	5.21820727415875e-06	0.000115508831784481	2.49876719438771	1.32121649440263	up	yes
ZNF790-AS1	5.25973389267092e-06	0.000116293142996586	2.31896473238975	1.21348087915023	up	yes
IGHV3-72	5.26952642667361e-06	0.000116436507155004	0.187068050631748	-2.41836491327843	down	yes
CHST2	5.28017956900361e-06	0.000116542633147667	0.451236908029764	-1.14804301993915	down	yes
ADIRF-AS1	5.45909364736328e-06	0.000119729845845217	3.16298020093679	1.66128452515669	up	yes
ENSG00000279930	5.46895390289663e-06	0.000119877207835923	4.2154127059715	2.07567388376783	up	yes
TPI1P1	5.48686183343177e-06	0.000120131739120725	0.45562274589731	-1.13408832287619	down	yes
IGKV1-9	5.79476201793582e-06	0.000126005531697132	0.367242971736244	-1.44519321401266	down	yes
CRABP2	5.85257088734973e-06	0.000127117706433148	5.18641574260945	2.37473785712849	up	yes
HNRNPA1P39	5.8581721066076e-06	0.000127166987447303	0.0646075528919056	-3.95215335793993	down	yes
ENSG00000287562	5.87342056161723e-06	0.000127425511922932	2.04723491660205	1.03367665857589	up	yes
EEF1A1P22	5.92373038674601e-06	0.000128225410674419	0.0201382022260553	-5.63392129269223	down	yes
MUC6	6.02126633046242e-06	0.0001302627923487	6.2036142951196	2.63310899072339	up	yes
ABALON	6.23488332517332e-06	0.000134273137530272	0.228765079810262	-2.12806124831944	down	yes
FNDC4	6.40635698937981e-06	0.000137579851113513	0.000428648750764708	-11.1879164406716	down	yes
DPYSL3	6.54579088246691e-06	0.000140022685906223	0.0756551319960966	-3.72441824012592	down	yes
PAQR6	6.57272654274823e-06	0.000140457757175924	2.21897732023441	1.14989492208537	up	yes
PNPLA7	6.75086030792335e-06	0.000144005774774159	2.85658231323512	1.51429010219042	up	yes
CDC42EP5	6.8673349638434e-06	0.00014575708392113	0.000202955412844738	-12.2665495621543	down	yes
ENSG00000280143	6.95295450408573e-06	0.00014732851181839	2.23597617106548	1.16090481337393	up	yes
ENSG00000225200	6.97513449100354e-06	0.000147634543785733	0.29719401078374	-1.75052305269747	down	yes
CYSTM1	7.00437667614979e-06	0.000148089209260514	0.458179472234096	-1.12601527170851	down	yes
ENSG00000268087	7.05513457395795e-06	0.000148930724545153	2.22123974376563	1.1513651148459	up	yes
ENSG00000242747	7.0655401728712e-06	0.000149052042054788	0.000172733573576945	-12.4991638582029	down	yes
ENSG00000241860	7.07615005914198e-06	0.000149193391467943	3.129167280072	1.64577878471483	up	yes
ENSG00000260563	7.10689185042738e-06	0.000149758811041419	2.26132765329353	1.1771700453995	up	yes
TSPAN15	7.24173515450579e-06	0.000152431934344319	0.463974953786481	-1.10788116673992	down	yes
ENSG00000286757	7.32721023529762e-06	0.000154036137267749	2.71353168234741	1.44017175323482	up	yes
WASH5P	7.37535677952213e-06	0.000154762745894853	2.57653473390868	1.36543204139451	up	yes
BEAN1	7.77411233094034e-06	0.000162472987280036	3.55643629810929	1.83043232262307	up	yes
BCL6B	7.85893510365958e-06	0.00016406601828548	0.0285882550653668	-5.12843362455799	down	yes
ORM1	8.01966821543017e-06	0.00016695361547899	0.164580604439209	-2.60313376841162	down	yes
ROBO3	8.10115910269111e-06	0.000168385857122494	2.3334014500064	1.2224345371159	up	yes
DHDDS-AS1	8.12406832225965e-06	0.000168770111765962	3.19099692750977	1.67400721950141	up	yes
CHST1	8.14439243682672e-06	0.000169100274305866	0.0489214762271957	-4.35338825129125	down	yes
MAILR	8.16066179145225e-06	0.000169253899611631	2.46580516870965	1.30205881221411	up	yes
LINC02044	8.18033088641344e-06	0.000169569683480342	5.48667598857193	2.45593238107795	up	yes
ENSG00000259881	8.26963049923011e-06	0.000171141886719967	4.13734768963458	2.048706202203	up	yes
CLDN11	8.30123186227632e-06	0.00017160975640747	0.113200080831695	-3.1430531065458	down	yes
RASIP1	8.33508743210959e-06	0.000172131806730521	0.117514654513988	-3.08908741744722	down	yes
UPK3B	8.36214246152817e-06	0.000172588469776548	5.04378403882769	2.3345065046942	up	yes
AMN	8.4619763584723e-06	0.000174084065656075	2.30800780268816	1.20664810131463	up	yes
ENSG00000244538	8.50449627100739e-06	0.00017458234894792	0.000112091255733117	-13.1230386420173	down	yes
ENSG00000226945	8.55540856732494e-06	0.000175438743549841	3.76218718761351	1.91157163193483	up	yes
DLEC1	8.57997358953736e-06	0.000175847987177188	2.32164331005196	1.21514633811756	up	yes
SPDYE1	8.61786177737107e-06	0.00017652970539347	2.24733883571362	1.16821765889718	up	yes
CACTIN-AS1	8.64459362928977e-06	0.000176982286524118	2.74235495832195	1.45541531928184	up	yes
ENSG00000226084	8.71744885618155e-06	0.000178091693388437	0.46842126113935	-1.09412153517936	down	yes
PDXP-DT	8.75039692614369e-06	0.000178573608286361	2.91991271923974	1.5459252453375	up	yes
ENSG00000260261	8.78835792244567e-06	0.000179061033121394	3.67191450469727	1.87653246804224	up	yes
ENSG00000184441	8.83059691627561e-06	0.000179825634748618	2.24296676063961	1.16540824074709	up	yes
ENSG00000260279	8.84182516256409e-06	0.000179958256988678	3.81481376421884	1.931612627703	up	yes
SSBP3-AS1	8.96510509633743e-06	0.000181982096109803	2.20134650127724	1.13838624942275	up	yes
ENSG00000242951	9.00603165929497e-06	0.000182618586706703	0.351432604228089	-1.50868005101936	down	yes
ENSG00000224066	9.18535383681612e-06	0.000185761247016734	4.78480574628588	2.25846035531553	up	yes
ENSG00000225864	9.33594540673894e-06	0.000188507062757657	2.3040071065436	1.2041451666758	up	yes
PALMD	9.34147356588776e-06	0.000188518939302702	0.0661524764738434	-3.91806102375215	down	yes
SGPP2	9.47927759480074e-06	0.000190996933248567	2.0697204981777	1.0494359546237	up	yes
FAAH	9.50609260378896e-06	0.000191436150894878	2.03366385803406	1.02408123749259	up	yes
RBMS1P1	9.91887055155816e-06	0.000199041524262674	0.499452363136755	-1.00158101195219	down	yes
NOXA1	9.92026044619268e-06	0.000199041524262674	2.02485563094984	1.01781904975648	up	yes
LINC01678	9.94352259165683e-06	0.000199259715252486	4.72704403169313	2.2409383032431	up	yes
CEROX1	1.00586516196427e-05	0.000201183576052832	3.28232283402019	1.7147171426099	up	yes
ZNF460	1.00874765857115e-05	0.000201654416691421	0.383834370452983	-1.38144419142621	down	yes
ENSG00000280334	1.02320747177193e-05	0.000204117321159228	3.42353836929709	1.77548818152146	up	yes
PCYT1B	1.03462258543258e-05	0.000206071331447172	0.372550862499106	-1.42449069195428	down	yes
KCNC3	1.03693605271073e-05	0.000206424379987203	2.1401091633996	1.09768438797154	up	yes
CACNA1I	1.05243326209455e-05	0.000208855736599335	2.53521781214596	1.34210970107623	up	yes
RPL21P2	1.05715698416271e-05	0.000209466380216081	0.0890961122291163	-3.48849370965655	down	yes
FAM153CP	1.06068697584539e-05	0.000209947802760434	2.9174123383155	1.54468930684006	up	yes
NPHP4	1.06821704400126e-05	0.000211219164938735	2.04511500198021	1.03218197183285	up	yes
TGFB3	1.07139710488348e-05	0.000211409805152862	2.03477836227123	1.02487165784966	up	yes
NES	1.08229689748426e-05	0.000213450202593252	0.0217812591654565	-5.52076883171391	down	yes
RPSAP61	1.08621484175479e-05	0.00021411224582152	0.0682330859233316	-3.87338472438295	down	yes
VANGL2	1.12229935846666e-05	0.000220655271086062	4.23503240000218	2.08237300689954	up	yes
LTBP2	1.13667655040346e-05	0.000222907762160826	0.453505999006716	-1.14080645994394	down	yes
IGKJ2	1.14343467153345e-05	0.00022377309710287	0.467195058270471	-1.09790308061462	down	yes
LYVE1	1.14912077086027e-05	0.000224770614339158	0.00291208199892324	-8.42373330488978	down	yes
ATP2C2-AS1	1.1516242585498e-05	0.000225029620864195	3.26789034431661	1.70835957394723	up	yes
MANCR	1.1530991841248e-05	0.000225202513124722	0.000745893598398035	-10.3887425346074	down	yes
MIR600HG	1.15942198343934e-05	0.000226321543386251	2.13152279263538	1.09188448229984	up	yes
EIF4HP1	1.19404883053843e-05	0.000232249192003097	0.477017951111664	-1.06788453621952	down	yes
RN7SL2	1.19854569404455e-05	0.000232886460163585	0.191803638654124	-2.38229800530052	down	yes
ENSG00000272916	1.21495112401546e-05	0.00023559433330629	2.18363620014571	1.12673251927784	up	yes
SLC5A2	1.22028223498815e-05	0.000236507926112837	4.60988109861069	2.20472954009997	up	yes
GTF2IRD2	1.22468637765108e-05	0.000237000413508724	2.95604814167268	1.56366976514945	up	yes
ENSG00000249684	1.22975592245694e-05	0.000237860849025858	4.83833246000588	2.27450990572183	up	yes
SEMA3G	1.23893149956208e-05	0.00023951420408454	0.299781932992334	-1.73801465612389	down	yes
EMILIN1	1.24498574422895e-05	0.00024056276441147	0.418133152329687	-1.25796566067657	down	yes
SEMA3F-AS1	1.24820977762006e-05	0.000241063671728425	2.23180911751853	1.15821364142084	up	yes
BOC	1.25220898190536e-05	0.000241713703426769	15.6588435086321	3.96890576051935	up	yes
PIR	1.25556809496465e-05	0.000242117178575245	0.0785514065939683	-3.67021908016266	down	yes
ENSG00000236540	1.28633657573167e-05	0.000247425284289678	2.40249480484279	1.26453331131717	up	yes
ENSG00000235351	1.29471468565643e-05	0.000248528133162652	5.69666294446653	2.51011704852348	up	yes
MAPK12	1.32084590870012e-05	0.000252918154699875	2.07359693519523	1.05213549101365	up	yes
ENSG00000286196	1.32101188421432e-05	0.000252918154699875	3.2297334287802	1.6914150946878	up	yes
SLC9A5	1.37454576262297e-05	0.000261623019417545	2.69593176287736	1.43078398071698	up	yes
RGS5	1.40231844347795e-05	0.000266112762008979	0.0793045278248445	-3.65645295204259	down	yes
AGAP12P	1.40185936306062e-05	0.000266112762008979	4.50677903904941	2.17209671850631	up	yes
EMCN	1.40661906802164e-05	0.000266796207126451	0.0526714706256361	-4.2468344486293	down	yes
DCST2	1.41990849467041e-05	0.000268840894464148	3.35784193809489	1.74753432065801	up	yes
RHBDL1	1.43902448345435e-05	0.000271670335945254	4.36841315565722	2.12710930988183	up	yes
ENSG00000267248	1.45716601496452e-05	0.000274609231916424	3.15723705313031	1.65866258581285	up	yes
ENSG00000276718	1.45951938522345e-05	0.000274916973242337	2.13111551800415	1.09160879712567	up	yes
RCN1P2	1.48162289972473e-05	0.000278256363677633	4.78636925001349	2.25893169955387	up	yes
JCAD	1.4953746384056e-05	0.000280562866031634	0.149678213861239	-2.74006384704924	down	yes
PLEKHG2	1.53022897238127e-05	0.000285977463486846	2.19348541169298	1.13322511139558	up	yes
ENSG00000272529	1.56687243162248e-05	0.000292253107212009	2.65936834947278	1.41108361892283	up	yes
MTCP1	1.57413411740546e-05	0.000293320830998179	2.1244212359024	1.08706985592256	up	yes
MAP3K2-DT	1.59309539011054e-05	0.000295986885479057	2.669089308337	1.41634757919261	up	yes
MIOS-DT	1.59923489840179e-05	0.000296982979040434	3.10410568147673	1.63417767593579	up	yes
RPL7P47	1.60744218884432e-05	0.000298071957291919	0.0205458544204432	-5.60500886206765	down	yes
VEPH1	1.6174838689761e-05	0.000299497425559758	0.450041199428659	-1.1518710145769	down	yes
ENSG00000273188	1.62556027989147e-05	0.000300846903012698	2.90513284129683	1.53860413440377	up	yes
PRKXP1	1.63889206882955e-05	0.000302490732108051	2.34702247264374	1.23083165567296	up	yes
BNIPL	1.64255038937457e-05	0.000302962822422968	2.8785893887798	1.52536201293084	up	yes
CFAP44	1.64386797760587e-05	0.000303059370827996	2.05592398273915	1.03978692223961	up	yes
TBC1D3I	1.6528584673328e-05	0.000304275855428627	3.00293709183098	1.58637425236622	up	yes
GFRA1	1.74275067999552e-05	0.000319590828688079	17.8803282893049	4.16030132005536	up	yes
MT-TS2	1.75167617222044e-05	0.000320919184274011	0.445768521399291	-1.16563335272799	down	yes
ARAP1-AS2	1.76087898467269e-05	0.000322450402174085	3.05383223211907	1.61062080721069	up	yes
ENSG00000280011	1.7621989356766e-05	0.000322537341886284	2.5378420178022	1.34360226333692	up	yes
GSTM2	1.76977571274721e-05	0.000323613707474169	2.58004730499499	1.36739751760823	up	yes
ENSG00000278985	1.77389316387894e-05	0.000324056059932734	3.80350898373396	1.92733101264042	up	yes
ENSG00000288538	1.79312539236016e-05	0.0003274126852787	3.15731121444331	1.65869647332276	up	yes
COL9A2	1.79948836594651e-05	0.000328190829216809	2.18473843324277	1.12746056409553	up	yes
ENSG00000279812	1.80966699982612e-05	0.000329330052681757	4.89934045894958	2.29258754909609	up	yes
ENSG00000288954	1.82650630784737e-05	0.000332236099714353	2.48668876833434	1.31422595247704	up	yes
PLXNA2	1.83396104026714e-05	0.000333274386755592	0.48146287501313	-1.05450353690039	down	yes
ENSG00000270127	1.83919297602371e-05	0.000334066074969143	2.1528498011312	1.10624766984328	up	yes
SNORD62B	1.84567400308967e-05	0.000335083783567593	3.66707128492453	1.87462831115662	up	yes
TM4SF19-AS1	1.86709580190071e-05	0.000338489833691851	2.53878223598387	1.34413665314233	up	yes
ADGRB3-DT	1.88000566397086e-05	0.000340668452746705	3.82479673172385	1.93538307802063	up	yes
SLC25A34	1.89271601748828e-05	0.000342646246012275	2.20570552315622	1.14124019408412	up	yes
TSPAN9	1.91694452129479e-05	0.000346375174344942	0.483397320256754	-1.04871861943179	down	yes
FAM215B	1.93469361526887e-05	0.000349086419602319	2.01956020283462	1.01404115323901	up	yes
PABPC1P4	2.03081186515488e-05	0.000364876847448401	0.189633239018923	-2.39871623210247	down	yes
COL11A2	2.05313330461211e-05	0.000368540325355632	2.50752747141002	1.32626550648049	up	yes
EMX2OS	2.06159627801335e-05	0.000369364493716175	435.213224097331	8.76557858379355	up	yes
GRIFIN	2.07558412630132e-05	0.00037117357745038	2153.0238061938	11.0721485562749	up	yes
ACAD9-DT	2.15242754194976e-05	0.000383298832738622	3.32892424902079	1.73505604175921	up	yes
TCN2	2.15847865620285e-05	0.000384197119766852	0.394787966232864	-1.34085008006966	down	yes
MSNP1	2.16416549676869e-05	0.000384850877142349	0.468831137237816	-1.09285970591468	down	yes
CHRDL1	2.20576113251311e-05	0.000391335454853395	964.49780612245	9.91363414645257	up	yes
CAPN6	2.21929200619385e-05	0.000393553074072349	1102.8275	10.1069914324755	up	yes
CATSPER2	2.35457321045449e-05	0.000414760748314999	3.17870807613084	1.66844052938664	up	yes
UPK1B	2.35595664823711e-05	0.000414760748314999	1148.64265957447	10.165714332914	up	yes
ENSG00000273329	2.37150042926097e-05	0.000416480438939057	2.12645474478716	1.08845015185252	up	yes
ENSG00000274979	2.37564201323419e-05	0.000416824140271462	3.45435499784353	1.78841635365749	up	yes
COL11A1	2.39228307412475e-05	0.000418397372478225	0.0380562941683931	-4.71572110754225	down	yes
SNRPGP4	2.44927503181826e-05	0.000427385613919746	0.0765033901473552	-3.70833250941509	down	yes
ENSG00000286861	2.48196406614639e-05	0.000431707897412391	2.74679995137715	1.45775184318933	up	yes
TM4SF18	2.54167165755632e-05	0.000440687295754949	0.100656603948724	-3.31248626617978	down	yes
RPS3AP21	2.55451975638672e-05	0.000442111487270885	0.228808778592447	-2.12778569054714	down	yes
ENSG00000287315	2.57830308595171e-05	0.000445419657610182	2.45303343055867	1.29456689544161	up	yes
PHKG1	2.58506267539697e-05	0.000446183454629124	2.52737711259409	1.33764094638699	up	yes
PRSS23	2.5963743166886e-05	0.000447730848050023	0.493527693332851	-1.01879705394833	down	yes
ENSG00000280239	2.62770485978673e-05	0.000452520184382587	2.33345191544175	1.22246573853905	up	yes
ENSG00000232389	2.65435180917852e-05	0.000456285467305723	0.398801774230819	-1.3262562667252	down	yes
PLAT	2.69255670747166e-05	0.000461605341736448	0.220802484203292	-2.17917169121508	down	yes
TVP23A	2.69729894116977e-05	0.000462210696869873	2.46949310724978	1.30421494192938	up	yes
ENSG00000228274	2.70205755289035e-05	0.000462403230194626	2.75041272227942	1.45964812325866	up	yes
ENSG00000226332	2.70468925924912e-05	0.000462646129589713	2.60270902537172	1.38001403201946	up	yes
OLFML2B	2.73420663258465e-05	0.00046683751230659	0.213992625759133	-2.22436701304615	down	yes
CNTD1	2.74781213322697e-05	0.000468761764095698	2.8804928871317	1.52631569534101	up	yes
PRXL2A	2.78480373319385e-05	0.000474474102186277	0.425468859926998	-1.23287454998648	down	yes
ITGA8	2.85721597728454e-05	0.000485472289070048	0.00358595945352461	-8.12342510892922	down	yes
ENSG00000277007	2.85987084202894e-05	0.00048570712538277	4.00830696394022	2.002992997155	up	yes
H19	2.86726134094619e-05	0.000486745673012404	0.305991533435581	-1.70843635974553	down	yes
HES2	2.87943488746578e-05	0.000488160791539179	0.00141179957119884	-9.46824899645095	down	yes
ENSG00000225460	2.88753703225168e-05	0.000489316999221974	2.40794995959061	1.26780541128341	up	yes
ENSG00000287737	2.88975521700989e-05	0.00048947553746796	4.67231041676657	2.22413612649807	up	yes
HOXA10	2.93158550452082e-05	0.000495506402395391	0.32503495950368	-1.62133319769966	down	yes
ENSG00000262228	2.93562317644342e-05	0.000495704653360327	4.50957812415279	2.17299247413229	up	yes
ACTG1P17	2.94384126160809e-05	0.000496652830351405	4.06406745425733	2.02292434775844	up	yes
CGNL1	2.99688312862392e-05	0.00050389473160943	0.151669418268481	-2.72099787654148	down	yes
WHRN	2.99421280330988e-05	0.00050389473160943	2.03154638183236	1.02257830282924	up	yes
MUC12	2.99576473992764e-05	0.00050389473160943	3.1507364671265	1.65568908997289	up	yes
ENSG00000264772	3.03809581128774e-05	0.000509625548792803	2.1804528620163	1.12462780194421	up	yes
FAM30A	3.05417213628663e-05	0.000511872275208478	2.28542670585116	1.19246355212917	up	yes
ENSG00000270562	3.109251613921e-05	0.000519733946957746	7.82955036748811	2.96892945933995	up	yes
GPR176	3.11653201969732e-05	0.000520494945013957	0.104434235454899	-3.25933336358846	down	yes
ENSG00000287934	3.11625894219363e-05	0.000520494945013957	2.34717595904842	1.23092599939454	up	yes
ENSG00000267274	3.13389767559522e-05	0.000522735294851016	3.44231219480843	1.78337794615123	up	yes
ENSG00000232934	3.14574989235015e-05	0.000524227543195924	2.45083721702466	1.29327466454328	up	yes
ADAMTS7P1	3.15831975465541e-05	0.000525862995101046	3.09293206680773	1.62897514640619	up	yes
RPL29P12	3.16376039364959e-05	0.000526539137123663	0.118050868712913	-3.08251943677528	down	yes
WNT10B	3.17563658108053e-05	0.000528285279891872	2.02042401868937	1.01465809766282	up	yes
KLKB1	3.18010151211202e-05	0.000528797533356073	2.42393139715866	1.2773488677962	up	yes
GPRC5B	3.21079034585365e-05	0.000533203573448507	0.413390834956158	-1.27442169090841	down	yes
CILP	3.21932014190242e-05	0.000534155196762088	3.04320972038006	1.60559375946099	up	yes
FSCN1	3.23000333288687e-05	0.000535694859581176	0.19699699972748	-2.34375443734402	down	yes
ENSG00000280828	3.27044029643799e-05	0.000541460054631959	3.69659245766735	1.88619599789038	up	yes
DNAJB6P1	3.28095532935408e-05	0.000542730027216343	0.409675912735524	-1.28744502413062	down	yes
ENSG00000279933	3.36199154330562e-05	0.000553973753349004	2.69452953237841	1.43003339893118	up	yes
ENSG00000286223	3.42202627423928e-05	0.000562651299773888	3.55398618712332	1.82943807421763	up	yes
KDM6B	3.43084114880688e-05	0.000563614980287422	2.02302692444	1.0165155208342	up	yes
NOS3	3.44831817051617e-05	0.000565512324981685	0.483721347901952	-1.04775188575221	down	yes
MEGF6	3.55370481540343e-05	0.000581047485713049	2.13788520028033	1.09618438559679	up	yes
RPL7AP30	3.56552556297276e-05	0.000582481106738726	0.354916209640762	-1.49444962859134	down	yes
ENSG00000272588	3.59878034775405e-05	0.000587662197821952	3.59008964749469	1.84401986978126	up	yes
TFPI2	3.65258203697014e-05	0.000595174362488704	0.0321253261049056	-4.96014509056417	down	yes
ZNF56P	3.67679751137013e-05	0.000598608987324688	2.24978172189921	1.16978503521584	up	yes
ENSG00000265690	3.71946151784753e-05	0.000604780956302076	3.93908606263111	1.97786093783917	up	yes
PLSCR4	3.76679305879444e-05	0.000611174986010686	0.109738877292753	-3.18785337369414	down	yes
ENSG00000254910	3.79509646707735e-05	0.000614982893318921	2.89164854936328	1.53189221795223	up	yes
ENSG00000228157	3.8019911739726e-05	0.000615577374548759	4.20357430612106	2.07161657568825	up	yes
RAPGEF5	3.81238236394141e-05	0.000616998031266887	0.287667552488221	-1.79752559367221	down	yes
TRPM5	3.84920159158602e-05	0.000622428945500448	4.51642397180694	2.17518092307129	up	yes
ENSG00000205584	3.85992018874923e-05	0.000623633675880813	12.7815727723526	3.6759934657001	up	yes
PDLIM4	3.88211157306804e-05	0.000625894135409474	0.0233126534628912	-5.42274296738065	down	yes
F2RL2	3.87917838615109e-05	0.000625894135409474	0.115929319980056	-3.10868260671121	down	yes
CCL2	3.88163491545119e-05	0.000625894135409474	0.184212017708327	-2.44056091118534	down	yes
GZMA	3.93305772545867e-05	0.00063303816498926	0.47215855924477	-1.08265667127013	down	yes
DRICH1	3.98743136322379e-05	0.000640708866035142	2.69555309524481	1.4305813271138	up	yes
ENSG00000267096	4.02777165089158e-05	0.000646102655491066	3.81215819263637	1.9306079878199	up	yes
ITGB8	4.06847822287436e-05	0.000652084275268087	9.20320543026395	3.20213643213861	up	yes
ARHGAP23	4.19434667919979e-05	0.000670006940023535	0.311993108452641	-1.68041393282229	down	yes
OR7E140P	4.28325307717849e-05	0.00068135683172691	3.08980781443553	1.62751710551362	up	yes
ENSG00000260953	4.28324102749356e-05	0.00068135683172691	3.93220532586539	1.9753386560818	up	yes
ENSG00000257270	4.28817928509362e-05	0.000681856241157261	2.57237530610158	1.36310114529069	up	yes
ENSG00000240731	4.33003673580394e-05	0.00068679493728907	2.26169118022426	1.1774019517968	up	yes
ENSG00000230092	4.34893990243248e-05	0.000689506624664015	3.10181188281672	1.63311119315769	up	yes
CADPS2	4.38652950183472e-05	0.000693527246633058	0.0360037101152616	-4.79571060852273	down	yes
ENSG00000240674	4.39364703411174e-05	0.000694287197166759	0.0960560424929312	-3.37997981898241	down	yes
MCTP2	4.42045182328142e-05	0.000697944900620876	0.473457881925016	-1.07869200338704	down	yes
ENSG00000256029	4.45722255851671e-05	0.000703141653179447	3.37464187309758	1.75473440725374	up	yes
MAFK	4.47708315948039e-05	0.000705718494556343	2.22501813567446	1.15381709524352	up	yes
ATXN1-AS1	4.52858053225384e-05	0.000711826264487678	2.38951944737287	1.25672050916807	up	yes
MYH7B	4.52888782080625e-05	0.000711826264487678	2.43645344047037	1.28478265354016	up	yes
SLITRK2	4.56882956308285e-05	0.000716628334510349	297.110437983844	8.21485548011468	up	yes
TNS2-AS1	4.57571337407277e-05	0.000717118578157556	2.66778424437788	1.4156419940515	up	yes
ENSG00000285632	4.57389220123579e-05	0.000717118578157556	3.02856213434988	1.59863301020147	up	yes
EEF1A1P12	4.61001254906003e-05	0.000721757863443951	0.342050639856783	-1.54771816608626	down	yes
CDK20	4.6603610206886e-05	0.000728291143618011	2.03935590778458	1.02811357603534	up	yes
LIMD1-AS1	4.67506132513911e-05	0.00073028935853442	2.01465180971238	1.01053052073461	up	yes
ENSG00000241556	4.67802987804327e-05	0.000730454076128835	0.273052265321918	-1.87275096900307	down	yes
ENSG00000249626	4.77860323275069e-05	0.0007438597172584	3.23687497631622	1.69460164280012	up	yes
ENSG00000227218	4.779477036627e-05	0.0007438597172584	3.76355577278886	1.91209635117588	up	yes
LXN	4.80040753652699e-05	0.000746138370609317	0.489970991155785	-1.02923175821985	down	yes
ENSG00000267283	4.8080406413307e-05	0.000746782445887107	4.86332520578177	2.2819430664032	up	yes
AGAP14P	4.82058193277971e-05	0.000748425743363464	3.2538441626579	1.70214515723528	up	yes
ARMC12	4.86836301165982e-05	0.000754616040824379	2.76457068360271	1.46705545849733	up	yes
ENSG00000260145	4.90365804433402e-05	0.000759469960583907	4.85919744776778	2.28071805586082	up	yes
TMEM256-PLSCR3	4.92052409888385e-05	0.000761772984428419	0.202469385283966	-2.3042243154731	down	yes
POLR2J3	4.94331115842199e-05	0.000764990431580292	2.17196254961941	1.11899922747738	up	yes
SIAH1	4.94705301287929e-05	0.000765259169345357	2.3068682056796	1.20593558336905	up	yes
ENSG00000266896	4.98805043876935e-05	0.000770352006654455	2.34116779614053	1.22722833897128	up	yes
CTNNAL1	5.00391290695462e-05	0.000772176806935714	0.464557039082571	-1.10607235091775	down	yes
HPD	5.07631783749911e-05	0.000781769335410174	0.105993636349723	-3.23795044408276	down	yes
CACNA1H	5.10085464060178e-05	0.000784598205540689	2.33549489134384	1.22372828939374	up	yes
ENSG00000288065	5.11152793460217e-05	0.000785923162934278	2.57587136861967	1.36506055133763	up	yes
ABCA11P	5.15804609149022e-05	0.00079211812854507	2.93455801158741	1.55314322820458	up	yes
CTAGE7P	5.18608283016158e-05	0.000795463396160073	3.06925101782194	1.61788664103334	up	yes
PCSK4	5.19867147164742e-05	0.000796433965078317	2.75256158942263	1.46077484490155	up	yes
POU5F1P3	5.29237215074581e-05	0.000809489002071188	2.05781944850731	1.04111640683344	up	yes
PRR36	5.31434264281678e-05	0.000812198413837301	5.55156797893028	2.47289530226313	up	yes
ARRDC5	5.31904373435305e-05	0.000812591461130428	2.17569789113672	1.12147824352863	up	yes
DOCK1	5.39380404956436e-05	0.000820399960699383	0.356139445687944	-1.48948585871821	down	yes
ENSG00000288871	5.51991710189956e-05	0.000838245429537171	2.1744788204029	1.12066965690568	up	yes
CNRIP1	5.55367143179348e-05	0.000842700632922874	0.240196554236615	-2.05771264001952	down	yes
ENSG00000279377	5.59986302674889e-05	0.000848023701693616	4.3692601975548	2.12738902350799	up	yes
ENSG00000272498	5.60554141941829e-05	0.000848210434765428	2.22279036514791	1.15237189194438	up	yes
CXCL12	5.62751052888211e-05	0.000851197212854535	0.00204651338133745	-8.93261618464089	down	yes
ENSG00000288573	5.65093508656033e-05	0.000853387355652216	3.19169384237071	1.67432227020778	up	yes
IFITM3	5.67397898782819e-05	0.000855851328590906	0.486721374756028	-1.03883196178031	down	yes
KLF3-AS1	5.6771631907679e-05	0.000855993289948972	2.0990518540463	1.0697378067689	up	yes
LINC02656	5.69224192471276e-05	0.000857589168301968	3.42595216776061	1.77650500903537	up	yes
H3P6	5.7356148313424e-05	0.000863441945537233	0.494219139406176	-1.01677721252559	down	yes
ENSG00000287631	5.8256132526483e-05	0.000875263987982536	5.56138766541367	2.47544490601089	up	yes
ENSG00000289913	5.97273193701902e-05	0.000895252930795443	3.27144637284107	1.70992862152655	up	yes
KIAA0895L	6.00680733414921e-05	0.000898691260906695	2.03690548827242	1.0263790412935	up	yes
AK1	6.00482780428882e-05	0.000898691260906695	2.2297390587066	1.15687488470291	up	yes
ENSG00000289690	6.04867118668127e-05	0.000903795574886964	3.17447983660115	1.66652021436193	up	yes
ENSG00000288877	6.09028108581723e-05	0.000909300887312039	4.26032860470757	2.09096471169489	up	yes
CIRBP-AS1	6.21366851041444e-05	0.000925876521944744	2.5444269632211	1.34734077991365	up	yes
RPS3AP5	6.26825449610899e-05	0.000932225752457176	0.31770695913494	-1.65423140332665	down	yes
ENSG00000273729	6.28437660310956e-05	0.000934259368632127	2.32391696992987	1.21655852433181	up	yes
KDR	6.45799636635351e-05	0.000955603169184889	0.0102272366520142	-6.61143980099409	down	yes
TOP3BP1	6.57747125403745e-05	0.000971398831256104	2.98227480185365	1.57641320094973	up	yes
ENSG00000264924	6.63192745623722e-05	0.000978683741627705	3.11224269863012	1.63795456882586	up	yes
VCAN-AS1	6.71375293235865e-05	0.000988846929388927	0.0344042494352687	-4.86126941959849	down	yes
HOXA11	6.7174141135059e-05	0.000989004465276282	0.000809629736080947	-10.2704501012407	down	yes
ZNF573	6.72866891433231e-05	0.000990279456647704	0.498342200836105	-1.00479134474904	down	yes
RUFY4	6.74164757586352e-05	0.000991424873950303	2.45429801631155	1.29531044074911	up	yes
ENSG00000289293	6.78168884734077e-05	0.000996333922085719	0.294753167066809	-1.76242078011479	down	yes
ENSG00000287216	6.81313746747235e-05	0.00100039612171481	2.28779333955805	1.19395673679267	up	yes
SPOCK1	6.84009047911556e-05	0.00100396743409234	0.342891631863445	-1.54417539859405	down	yes
ENSG00000255750	6.84351131344559e-05	0.00100408334772668	756.245031263025	9.56270994817892	up	yes
ENSG00000270605	6.85778267299429e-05	0.00100501561708001	2.25817071008404	1.17515455310931	up	yes
ENSG00000225871	6.89896468660881e-05	0.00101027739973279	3.1019571320908	1.63317874899574	up	yes
ENSG00000279057	6.93301292787197e-05	0.00101487395225719	3.37216586155744	1.75367549765649	up	yes
BHLHE22	6.93756692168152e-05	0.00101504904629148	0.00096214211320083	-10.0214623765441	down	yes
ENSG00000236772	6.94286371121235e-05	0.00101504904629148	2.70583900166181	1.43607600102395	up	yes
LINC01355	6.97715158341444e-05	0.00101821054962242	3.64339391315607	1.86528298350628	up	yes
SEC14L1P1	7.04016688104992e-05	0.00102581305631205	2.26346464568747	1.17853277250592	up	yes
ENSG00000269981	7.04537503431128e-05	0.00102581305631205	2.63251466179139	1.39644156636394	up	yes
CCDC144B	7.10240861191045e-05	0.0010320786313131	0.158167895625415	-2.66047129863103	down	yes
ENSG00000258944	7.10061534484421e-05	0.0010320786313131	2.70957673646578	1.43806750549301	up	yes
ECE1-AS1	7.22957075992564e-05	0.00104743689954549	2.57970187137619	1.36720434722242	up	yes
ENSG00000262663	7.26230889650985e-05	0.00105150833275695	4.26783407983923	2.09350408974104	up	yes
ENSG00000232807	7.38332158369927e-05	0.0010656668618651	2.18978381812035	1.13078844977153	up	yes
GDF15	7.39704213191461e-05	0.00106684021858702	0.137741410220824	-2.8599657421034	down	yes
ZNNT1	7.41606396716025e-05	0.00106763412481715	2.58834728821136	1.37203120209324	up	yes
TRAF4	7.41653494284957e-05	0.00106763412481715	2.69055963792913	1.4279062853807	up	yes
EOLA1-DT	7.42454271270984e-05	0.00106838385747524	2.96774265784082	1.56936599682623	up	yes
PROX1	7.43697321610241e-05	0.00106937508268454	0.151312572946746	-2.72439622514967	down	yes
TMEM35A	7.45912931567857e-05	0.00107214799602608	0.000776554049892639	-10.3306260366519	down	yes
HOXD1	7.54442198209728e-05	0.0010831837158796	0.000580788391201637	-10.7496997625161	down	yes
PNMA3	7.59265478493994e-05	0.0010888797140281	2.9842365589545	1.57736190184769	up	yes
SLC24A3	7.7139222648289e-05	0.00110502515566967	0.485509573552416	-1.04242835108549	down	yes
ENSG00000280214	7.75780117106679e-05	0.00111012131824385	6.9531160104645	2.79765966062529	up	yes
OGFR-AS1	7.76428796975792e-05	0.00111057255435495	2.70941626636283	1.43798206178726	up	yes
PDGFRL2P	7.87567094762412e-05	0.00112481794424862	2.1592481852478	1.11052907710191	up	yes
TUB	7.93125013039256e-05	0.00113148548589174	2.04834893322228	1.03446149724703	up	yes
ENSG00000236015	8.05620011644873e-05	0.00114716682404447	3.41210448549389	1.770661825553	up	yes
RGPD4	8.16557851054682e-05	0.00116104054479945	2.15311993335122	1.1064286829199	up	yes
ENSG00000286379	8.19526149916157e-05	0.0011643617622152	4.33789493247429	2.11699511012545	up	yes
NRADDP	8.28436696539582e-05	0.00117265583135547	2.8878889379129	1.53001526029874	up	yes
CCDC154	8.3677496556147e-05	0.00118314213544857	2.66405115872749	1.4136217872642	up	yes
ENSG00000271662	8.37535759430247e-05	0.00118362047962701	3.55288929893528	1.82899273782051	up	yes
SEMA6B	8.4195366193551e-05	0.00118914269603194	0.270456503550465	-1.8865315051157	down	yes
CDH18	8.43821000768361e-05	0.00119089855885067	483.590418658442	8.91764185063371	up	yes
ENSG00000267141	8.48001997199219e-05	0.00119635682872889	4.29303918702574	2.1019993418213	up	yes
IGKV3-20	8.57358410026969e-05	0.00120748479353891	0.497475462619405	-1.00730272667895	down	yes
STKLD1	8.57358381648534e-05	0.00120748479353891	2.74368954630925	1.45611724705777	up	yes
ENSG00000279693	8.57471775716801e-05	0.00120748479353891	3.48616452844702	1.80164065861258	up	yes
DGCR5	8.7099479130068e-05	0.00122426899541866	2.73430567653575	1.45117453532548	up	yes
ENSG00000272037	8.77132440434383e-05	0.0012301774418176	2.20859353721169	1.14312793394647	up	yes
HUNK	8.86658112586852e-05	0.00124125630566909	10.9017736259302	3.44649096320837	up	yes
LINC02918	8.90003956440796e-05	0.00124508865755569	2.36738588241034	1.24329488362452	up	yes
FFAR1	8.91006408731591e-05	0.00124561768148849	5.27951391942036	2.4004051079316	up	yes
RIMS4	9.02068549749629e-05	0.00125789828150249	672.162335611377	9.39266589375794	up	yes
FAM186A	9.10925882675971e-05	0.00126594149798545	11.1026519142957	3.47283240629612	up	yes
CATSPERG	9.26278965999662e-05	0.00128447158068601	2.3602436122796	1.23893577487915	up	yes
CFI	9.2796535742172e-05	0.0012863426796196	0.00176132790871171	-9.1491207620726	down	yes
TRAV17	9.30312373589297e-05	0.00128912784317047	0.456761267425701	-1.13048777707196	down	yes
TTYH1	9.32086518124357e-05	0.00129018083803633	4.08641140920522	2.03083445814388	up	yes
RPL12P4	9.54687160760622e-05	0.00131621284064114	0.477758568597043	-1.06564634672575	down	yes
HYDIN2	9.56238806594048e-05	0.00131740019268022	94.0212105322827	6.55491435037836	up	yes
ENSG00000267016	9.63714097381925e-05	0.00132658080981137	3.62973762539203	1.85986526716695	up	yes
XK	9.8613238753777e-05	0.00135418438910458	0.473644456017243	-1.07812359697453	down	yes
THBS4	9.8813156501645e-05	0.00135604572963488	2.32997864870341	1.22031673447147	up	yes
DEPP1	9.89302510391378e-05	0.00135658506653093	0.121450283946528	-3.04156223193896	down	yes
ANXA3	9.89033279368999e-05	0.00135658506653093	0.487589480506343	-1.0362610940011	down	yes
TDRKH-AS1	9.94616939217993e-05	0.00136246115320321	2.77878253599251	1.47445293546648	up	yes
PGF	0.000100817919634383	0.00137705624298401	0.208813236429076	-2.25971492931417	down	yes
DACT3-AS1	0.000101077000024741	0.00137879628653046	2.16347533132888	1.11335067076101	up	yes
GULOP	0.000101091976566014	0.00137879628653046	2439.96	11.252641781518	up	yes
ENSG00000261684	0.000101620756061917	0.00138551314499281	2.46497302502519	1.30157185882415	up	yes
NYNRIN	0.000101943170106679	0.00138941259200395	0.41081432321439	-1.28344161218418	down	yes
MTND4LP30	0.00010210039290974	0.00139105861985773	0.245050579218183	-2.02884853808374	down	yes
IGLV2-23	0.000103006827886225	0.00140190676383528	0.451664478159074	-1.14667663959965	down	yes
SPDYE5	0.000103204953338465	0.00140410247033957	2.66081506666262	1.41186824291172	up	yes
FAM157A	0.000103631345960337	0.00140862557135035	2.43998909579885	1.28687470046354	up	yes
C12orf71	0.00010660082743513	0.00144361276670668	3.83619117581481	1.93967461856445	up	yes
ENSG00000279246	0.000106792986978873	0.00144570201102794	4.59720389654743	2.20075665441105	up	yes
CORO6	0.000107127661369376	0.00144920447117267	2.31418317007652	1.21050305982249	up	yes
DCN	0.000107271468690526	0.00145012178114342	0.000429327516736502	-11.185633737658	down	yes
MT-TH	0.000107248244690555	0.00145012178114342	0.495609079236001	-1.0127254779319	down	yes
ENSG00000227741	0.000108952808029971	0.00147128699930636	4.20156980647628	2.07092845381596	up	yes
LOXL2	0.000110170325577487	0.00148510065866763	0.344129849752561	-1.53897505831304	down	yes
GOLGA6L9	0.000111008462428049	0.00149219195593564	2.26330110418998	1.17842853008625	up	yes
RIMS1	0.000110996656816588	0.00149219195593564	238.511825764597	7.89791698870563	up	yes
CDC37L1-DT	0.000112814634614304	0.0015121995385146	5.56402878463804	2.476129883458	up	yes
EXTL3-AS1	0.000113303680962464	0.00151822158458201	2.96385337166869	1.56747407611911	up	yes
EPOP	0.000113960296628542	0.00152327595094165	0.303341939436825	-1.72098311906631	down	yes
ENSG00000279434	0.000113945441167068	0.00152327595094165	2.89247904383242	1.5323065069668	up	yes
ENSG00000279465	0.000113903559328311	0.00152327595094165	2873.0675	11.4883761726844	up	yes
ENSG00000279926	0.000114699793458336	0.00153048025103393	2.71117977763873	1.43892078108727	up	yes
ENSG00000287671	0.000115798861328035	0.00154244891657957	227.060008230182	7.82692981828255	up	yes
LINC01347	0.000116666176825156	0.00155185964288987	2.57986276668053	1.36729432491396	up	yes
FUT6	0.000117187737344334	0.00155660230857448	0.00135206251186306	-9.53062242929202	down	yes
SH2D1B	0.000117149486453031	0.00155660230857448	0.458435034072705	-1.1252107943536	down	yes
IGKV4-1	0.000117084331205703	0.00155660230857448	0.479031160312703	-1.0618085905617	down	yes
PREX2	0.000117347053747119	0.00155807689225102	0.154290884207174	-2.69627526757105	down	yes
ENSG00000280137	0.000117530536025621	0.00155952723081006	4.79364879932228	2.2611242156128	up	yes
ENSG00000228302	0.00012017069508518	0.00159289825142086	4.07834009365894	2.02798208702122	up	yes
ENSG00000279283	0.000120529644128666	0.00159599315726514	4.63939572151377	2.21393690743303	up	yes
ENSG00000253683	0.000121594713353163	0.00160897969867664	0.407576386607851	-1.29485762510735	down	yes
PJVK	0.000122263660605442	0.00161615026533595	3.03781157799727	1.60303238862896	up	yes
MEOX2	0.000122589872411838	0.0016191386202914	0.000818898540518076	-10.2540276629198	down	yes
RHOQ-AS1	0.000122845616038076	0.00162103540776109	2.28478202841183	1.19205653660539	up	yes
SPINK1	0.000122970095492181	0.00162211710479523	0.000366506652739019	-11.4138729935056	down	yes
NID1	0.000123189563498662	0.00162418482882523	0.460959315795051	-1.1172886706771	down	yes
ZNF511-PRAP1	0.000123270401063946	0.00162418482882523	2849.44	11.4764626991651	up	yes
ENSG00000232710	0.000123621610137222	0.0016278978212756	3.46329966983998	1.79214722538881	up	yes
ENSG00000268903	0.000125400725632007	0.00165075629236587	2.53744034460393	1.34337390483742	up	yes
ENSG00000244932	0.00012685482676626	0.00166587539540744	2.38758127530465	1.25554984455496	up	yes
FAM229B	0.000128409372349418	0.00168339349625506	0.40853817509678	-1.29145720023847	down	yes
ENSG00000255122	0.000128771021504001	0.00168697553128586	7.90195156452812	2.98220900325949	up	yes
MTMR9LP	0.000129273270448173	0.00169297410667233	2.73209331745211	1.45000676119981	up	yes
ENSG00000251414	0.000129921498404679	0.00169971348032889	2.7832013268894	1.47674527187451	up	yes
PPIAP11	0.000130359103993034	0.00170208843977071	0.224306553092508	-2.15645632566263	down	yes
ZMYND10	0.000130370643819763	0.00170208843977071	2.217062377715	1.14864936143396	up	yes
HERC2P7	0.000130292762213903	0.00170208843977071	2.39711185030174	1.26129722734786	up	yes
LMLN	0.00013145472809074	0.00171389659494323	2.13193862368713	1.09216590499353	up	yes
FCGR1A	0.000131725464398788	0.00171625372904969	0.475481951101435	-1.07253751626348	down	yes
OR4E1	0.000133518048376114	0.00173605307057215	591.720126448894	9.20877115674738	up	yes
ENSG00000277715	0.000134467443746396	0.00174720687376573	3.81995284824793	1.93355483040272	up	yes
ENSG00000285103	0.000134526665918494	0.00174738142436405	2.51664483654364	1.33150162940656	up	yes
ENSG00000258017	0.00013610565016806	0.00176428798291899	0.366522700335545	-1.44802554141959	down	yes
YBX1P2	0.000136673982802141	0.0017710534912378	0.208172774772737	-2.26414669228583	down	yes
ENSG00000268583	0.000138089619785945	0.0017869705223029	2.43461798251539	1.28369541585268	up	yes
MSR1	0.000138255579810799	0.00178827178550311	0.469561045003674	-1.09061536810709	down	yes
ENSG00000268947	0.000139031913345146	0.00179611911884816	2.46623997762207	1.30231318809458	up	yes
RPSAP8	0.000139584148902554	0.00180142383849147	0.229431092725091	-2.12386717484746	down	yes
RNF32-AS1	0.000139538386149426	0.00180142383849147	2.39572010789912	1.26045936783749	up	yes
ENSG00000278831	0.000140435922587032	0.0018091659253135	2.28704541969009	1.19348501730664	up	yes
ENSG00000225213	0.00014046890243362	0.0018091659253135	5.59446117105207	2.48399918512736	up	yes
GAS2L2	0.000140430647829618	0.0018091659253135	500.6525	8.96766577428531	up	yes
NID2	0.000142300847578434	0.00182967821606745	0.257364323922884	-1.95811601517007	down	yes
ENSG00000248469	0.000142794559673394	0.00183540787681242	3.82965175074389	1.93721320668868	up	yes
DLC1	0.000143723254061541	0.00184514142928767	0.243405249772789	-2.03856781040396	down	yes
TTC9-DT	0.000143745230052729	0.00184514142928767	4.91557324747928	2.2973596715141	up	yes
ENSG00000258539	0.000145149751940345	0.00185883529786604	2.29710001560188	1.19981367294203	up	yes
PRSS8	0.000145112579888317	0.00185883529786604	17.2243357260565	4.10637643989509	up	yes
CPE	0.000147079268313998	0.00188034808623075	0.138468684806484	-2.85236835242243	down	yes
ATP1A4	0.000152743833033277	0.00193977043468083	3.7143817049167	1.8931220800806	up	yes
ENSG00000256973	0.000154980817584628	0.00196425704439209	0.121774493471855	-3.03771611267112	down	yes
LMO3	0.0001592422490672	0.00201225255261672	13.1906077574267	3.7214391332013	up	yes
ENSG00000258035	0.000161008992380358	0.00203054367720397	66.7369664631276	6.06041420502061	up	yes
ENSG00000243181	0.000163438165739042	0.00205710002669305	0.280955883531674	-1.83158448261482	down	yes
ENSG00000272720	0.00016358993807207	0.00205833142654347	4.26574456148744	2.09279757774861	up	yes
NRXN3	0.000163764860709881	0.00205985320184921	113.126856894554	6.82179766294805	up	yes
ENSG00000270184	0.000164851625704541	0.00207011113528683	3.22078347351385	1.6874116746332	up	yes
WASH4P	0.000165835478396947	0.00207976730781507	2.01162480683059	1.00836124957666	up	yes
ENSG00000281538	0.00016583858072641	0.00207976730781507	6.45148753936392	2.68963184553309	up	yes
MRPL23-AS1	0.000165894281381738	0.00207978238045002	3.70910775528266	1.89107218095868	up	yes
A2MP1	0.000167094262800109	0.00208865091941623	2.29682985129983	1.19964398611157	up	yes
MAOB	0.000167721073565696	0.00209442788266167	0.235461252495675	-2.08643842541705	down	yes
NIBAN3	0.000168437987988249	0.00210082919546245	2.22271006641548	1.15231977336522	up	yes
ENSG00000289618	0.00016845388968385	0.00210082919546245	2.6717921800163	1.41780779504248	up	yes
KDM4A-AS1	0.000169024123528218	0.00210656388049767	2.21331168665206	1.14620663104121	up	yes
ENSG00000235945	0.000169135454913527	0.002106575466844	0.00117100817949213	-9.7380331315629	down	yes
ENSG00000234513	0.000170320160680058	0.00211649559487866	0.0202545188107722	-5.62561237863627	down	yes
MCAM	0.000171470906793357	0.00212940863815428	0.0912153007196818	-3.45458034322569	down	yes
ADAMTSL4-AS2	0.000172424011178073	0.00213846120070771	3.57378837015236	1.83745420450488	up	yes
ENSG00000249109	0.000174692752287333	0.00216308397559676	3.64572880836054	1.86620724887439	up	yes
ENSG00000289574	0.000175959576474866	0.00217453670901354	0.0676323802316992	-3.88614206138664	down	yes
IGLV2-14	0.000177887233595999	0.00219480524037844	0.439662551111978	-1.18553144072183	down	yes
HEXIM2-AS1	0.000179677990910832	0.00221189402875458	2.16082387213946	1.11158148351328	up	yes
ENSG00000188897	0.000179915864413136	0.00221268102408447	2.31360969848612	1.21014550508861	up	yes
LIMS3	0.000181392425115235	0.00222581920490276	0.0308282222558845	-5.01960449256342	down	yes
PGM5P2	0.000184777086582723	0.00226153405329373	2.32360332411127	1.21636379887	up	yes
ODAD1	0.00018497728648862	0.00226325848251963	2.50110740474399	1.32256701232273	up	yes
RGS4	0.000187171456747714	0.00228643954302377	0.00184535245944188	-9.08188788955513	down	yes
SNCAIP	0.000188331806503223	0.00229767212269054	0.0440431965123294	-4.50493701094659	down	yes
FCRL5	0.000188595394529336	0.00229985459110476	2.04103740100483	1.02930261928872	up	yes
ENSG00000287823	0.00018877198399522	0.00230010103870549	5.94903914589937	2.57265667154881	up	yes
ENSG00000267800	0.000188739580810121	0.00230010103870549	8.53150538082504	3.09280032698701	up	yes
ENSG00000267152	0.000190804045128703	0.00232060148681647	2.28654744366376	1.19317085399216	up	yes
LAMA4	0.000191106662400728	0.00232318523053306	0.0116270392533438	-6.42637241870052	down	yes
TMOD4	0.000192654614555024	0.00234068303108845	2.04879453813126	1.03477531198132	up	yes
ENSG00000241666	0.000192977566005361	0.00234363887423875	2.94878456077196	1.56012042244723	up	yes
MEIS2	0.000193711912239542	0.00235128307725363	0.176105832445419	-2.50548540433981	down	yes
ENSG00000265100	0.000194843471876396	0.00236276344891866	2.69627238529395	1.43096624913946	up	yes
NUAK1	0.000195818168158705	0.00237156868716994	0.418704466743481	-1.25599578604178	down	yes
ENSG00000238260	0.000196215120610394	0.00237562228195872	4.98687288675977	2.31813542979699	up	yes
MIR3677HG	0.000196608416127496	0.00237962904416667	3.1996476873819	1.67791305897225	up	yes
ENSG00000284685	0.000197856054459921	0.0023916955179916	2.75512878874715	1.4621197592843	up	yes
PPAN-P2RY11	0.000201666282529519	0.00243082396522157	2.83642247604517	1.50407243338884	up	yes
TBC1D29P	0.000203087626434158	0.00244641098484228	3.79027967533399	1.92230430521191	up	yes
AP4B1-AS1	0.000205616611306113	0.00247297230402266	2.01653795833319	1.01188056259161	up	yes
SLCO2B1	0.000207840961023335	0.00249517725470577	0.0860292347217535	-3.53902918553022	down	yes
IGHV3-15	0.000207855156771386	0.00249517725470577	0.359633329704665	-1.47540136332477	down	yes
CORO7-PAM16	0.00020877850969354	0.00250468578652149	2.41433234472278	1.27162428383157	up	yes
MYRIP	0.000210079425321835	0.00251791803678764	0.175815946897779	-2.50786216281935	down	yes
ZBTB20	0.00021338788776687	0.00255196132026302	0.422847660162366	-1.24179009942327	down	yes
MYL5	0.000213961805889828	0.00255688258901496	2.4269605305917	1.27915064627947	up	yes
ENSG00000234337	0.00021431119305692	0.00255964308699068	0.32109306997988	-1.63893656658341	down	yes
LINC02964	0.000214367307245144	0.00255964308699068	2.61672406997439	1.38776180215916	up	yes
CDH6	0.000215960156962904	0.00257707051595321	56.6845984987832	5.82488489552657	up	yes
ATP6V1C2	0.000218498285055383	0.00260153304854753	2.94222994709564	1.55691000341486	up	yes
CACNG4	0.000218555499021104	0.00260153304854753	11.4392863674908	3.51592514821036	up	yes
C22orf15	0.000225955375423338	0.00267625978799051	3.59938519203618	1.84775050206929	up	yes
NR5A2	0.000226288501102953	0.00267907500696299	0.0860768126796041	-3.53823153214579	down	yes
MMP16	0.00022667092275409	0.00268057507100762	0.0432624835455016	-4.53073970210004	down	yes
ST8SIA6	0.000227923760133334	0.0026912210811288	0.439935341212828	-1.18463659333361	down	yes
HAGLR	0.000232998191061677	0.00274100522084452	0.151672716541668	-2.72096650337023	down	yes
ADAM28	0.000234654540897868	0.00275874509850414	2.12800444217146	1.08950116244251	up	yes
SNORD124	0.000236728783517691	0.00277885076487301	3.83215539718066	1.93815606477876	up	yes
ENSG00000232043	0.000238559107771038	0.00279861440847167	3.13322011059151	1.64764612346078	up	yes
ENSG00000225230	0.00024076514482268	0.00282362613912818	1854.3575	10.8567036913856	up	yes
ENSG00000278959	0.000241512344781227	0.00283151892520467	3.47611492573655	1.79747578067053	up	yes
RAPGEF3	0.000242236971427218	0.00283739941792679	2.35700029497978	1.23695193914211	up	yes
TMEM262	0.000242572963442435	0.00284046315768341	2.28843505583345	1.19436134985577	up	yes
ENSG00000271698	0.000246655476574064	0.00288124151869453	4.0302426401471	2.01086669860416	up	yes
PRAME	0.000247734405382357	0.00289202825885638	3.12144387493595	1.64221352567602	up	yes
ZNF652-AS1	0.000248116497765805	0.00289560299319225	2.0875800990299	1.06183155387711	up	yes
ENSG00000223374	0.000253981966880594	0.00295831266976006	2.3924588675903	1.25849412135347	up	yes
ARHGEF2-AS2	0.000257815395763002	0.00299779132635822	2.98176932011627	1.57616865011054	up	yes
OLFM4	0.000258208664412019	0.00299962223783606	0.173040219051115	-2.53082069817018	down	yes
ENSG00000234961	0.000259947656025139	0.00301706887142073	3.36130937143748	1.74902333291613	up	yes
AFAP1-AS1	0.000261700023083371	0.00303556117960717	0.197755830516559	-2.33820786399045	down	yes
GABRR2	0.000263689918855467	0.00305678453322064	2.08640320106975	1.06101798814209	up	yes
MUC4	0.000265168842815486	0.0030692670244236	2.74501580136657	1.45681445396183	up	yes
CASQ1	0.000265978142062476	0.00307676806832016	3.80654202697781	1.92848100668704	up	yes
LINC02795	0.000266102121392118	0.00307726944138364	4.63933158919791	2.21391696431562	up	yes
FTH1P20	0.000270193939254	0.00311420752334979	0.467489813939798	-1.09699316419433	down	yes
CCDC194	0.000272643454630298	0.00313675595887894	3.63904041453091	1.86355807358121	up	yes
MYL9	0.00027297816074801	0.00313966020809692	0.499025924004129	-1.00281333050575	down	yes
PCLAF	0.000277650484152193	0.00318859397418478	0.453542468320865	-1.14069044828504	down	yes
DOC2GP	0.000279877592693033	0.00321223720070723	2.30949856438809	1.20757964939075	up	yes
ORC6	0.000280841155201952	0.00322039067452431	2.26888699738263	1.18198475692764	up	yes
PDE3A	0.000281174736358234	0.0032224322011372	0.428802448817416	-1.22161495008362	down	yes
ENSG00000233665	0.000283093545204582	0.00324232169030529	3.21392575149089	1.68433660007922	up	yes
SKAP1-AS1	0.000284400924989436	0.00325436524721045	5.68442842849512	2.50701529285872	up	yes
PTPRVP	0.000286064740599183	0.0032704621422247	4.91080046148434	2.29595820329571	up	yes
EPDR1	0.000286483410642865	0.00327328740028533	0.428478638664989	-1.22270481274392	down	yes
PDPK2P	0.000286853387225349	0.00327555325053673	2.13392640070423	1.09351041835067	up	yes
KBTBD11-AS1	0.000287211087121535	0.003278656747452	4.34112638686617	2.11806942559719	up	yes
ENSG00000288919	0.000288505071476284	0.00329067354630591	3.39092848945964	1.76168036000776	up	yes
MMP10	0.000288912843224306	0.00329402189975977	0.023094582491235	-5.43630172469924	down	yes
WASF3	0.000293402695653959	0.00333735727914945	0.485912886274821	-1.04123040205294	down	yes
EMC3-AS1	0.00029646445875793	0.00336816810810364	2.15789223935632	1.10962282143946	up	yes
ENSG00000279236	0.00029775358321011	0.00337879043784247	0.183478605193214	-2.44631624969997	down	yes
INE1	0.000297902727564095	0.00337947796947116	2.46124267769692	1.29938691405327	up	yes
DOCK4	0.000300295083560911	0.00340202824874453	0.379332844955217	-1.39846380049619	down	yes
ENSG00000233478	0.000302157531483808	0.0034185993822962	4.79514012635671	2.26157297512789	up	yes
ANG	0.000302771608781745	0.00342453175291314	0.48526916050089	-1.04314291705635	down	yes
VWFP1	0.000303037980139714	0.00342551403971913	0.00116154136539188	-9.74974375162335	down	yes
MPRIP-AS1	0.000305415008841773	0.0034462588904257	1665.765	10.7019691696103	up	yes
SMTNL1	0.000308087908932541	0.0034702629222797	2.73219874595616	1.45006243215525	up	yes
SPTBN1-AS2	0.000308220916007967	0.00347073667651107	2.03475123378106	1.02485242312618	up	yes
MORF4L2-AS1	0.000308687720719465	0.00347394302509473	2.6417678314684	1.40150368266838	up	yes
ENSG00000272661	0.000310547247812076	0.0034906140336483	10.5492851408693	3.39907333470464	up	yes
ENSG00000237938	0.000314991973306805	0.00353239015143529	3.95344755798298	1.98311128759691	up	yes
NOX4	0.000318478838254168	0.00356729950849884	0.00248628503374956	-8.65179258473001	down	yes
MUC5B	0.000318813559134761	0.00356895366491662	0.0827126960102567	-3.59574739646985	down	yes
OMG	0.000322255504982836	0.0035979855415901	2.48234376118521	1.31170291732801	up	yes
ITGA2	0.000324406324214611	0.00361670877729418	0.397925356938977	-1.32943026028264	down	yes
ENSG00000271032	0.000325438554632763	0.00362609813777971	2.41325760210422	1.27098192361095	up	yes
NTN4	0.000325898578792069	0.00363016391239432	0.456554412124987	-1.13114128413049	down	yes
SCHIP1	0.000328072642726458	0.0036522394612007	0.15616585694573	-2.6788490280874	down	yes
ENSG00000262115	0.000330763514741877	0.00367470080045983	1770.655	10.7900674248854	up	yes
ENSG00000271680	0.000332865011644245	0.00369697164562505	2.85513765833235	1.51356030573022	up	yes
EPAS1	0.000333969298082399	0.0037070786368297	0.153348577044992	-2.70511331530335	down	yes
ENSG00000271754	0.000338674555520866	0.00375493852056574	2.91534428943331	1.54366626947297	up	yes
NPAS3	0.000339145739735262	0.00375797901271111	210.99834966443	7.72108790463015	up	yes
ENSG00000272836	0.000339883383118675	0.00376396682140885	2.62366238976587	1.39158208735427	up	yes
GPAT2P2	0.00034150771859254	0.0037786655717392	3.88879103208206	1.95932171225249	up	yes
ENSG00000269680	0.000342113063116714	0.00378316972317011	2.11474134785286	1.08048121937867	up	yes
GARNL3	0.000344086792840571	0.00380377985077938	2.40887066951431	1.26835693842526	up	yes
HMGB3P24	0.000347377475266112	0.0038336087944203	2.88356388250642	1.5278529842311	up	yes
EFNB2	0.000349417781600104	0.00385389635301248	0.125933573755235	-2.98926513960626	down	yes
LINC01726	0.000354501642847824	0.00389982464524608	1170.1325	10.1924561873508	up	yes
ENSG00000289310	0.000359920552707946	0.00395373866794491	1037.2675	10.0185722821466	up	yes
TMED2-DT	0.000362210506910673	0.00397660453530642	2.19674015058087	1.13536422540993	up	yes
RASGRF2-AS1	0.000364206679077075	0.00399162989286024	3.78056504216598	1.91860187534824	up	yes
ALOX15P1	0.000364918980870487	0.00399825479629504	2.04464897888903	1.03185318552213	up	yes
ADGRV1	0.000369706908961001	0.0040437819030581	4.62451130396762	2.20930091663572	up	yes
CYP2E1	0.000370904996415649	0.00405456215216671	3.20997285989473	1.68256109950932	up	yes
GARIN1A	0.000371541726081552	0.00406035949333454	2.984681785728	1.57757712558582	up	yes
PRC1-AS1	0.000373601077216315	0.00407936031723291	5.06221925694048	2.33976999540796	up	yes
ENSG00000260316	0.000376026478465403	0.00410232203293217	5.22782407219219	2.38621059208085	up	yes
EFNA1	0.000376979040470331	0.00411153876605566	0.274788560344119	-1.8636061499684	down	yes
ADCY5	0.000382737210693014	0.00416600611365283	2.56623100534767	1.35965104387615	up	yes
RPL21P18	0.000383465295117838	0.00417274097299313	0.0270160552812016	-5.21003915322039	down	yes
PTPRB	0.000384463603521324	0.00418241164127159	0.272063974017794	-1.87798216346288	down	yes
TBC1D3H	0.000384771565051043	0.00418456895567909	2.68333086109297	1.42402495330465	up	yes
ENSG00000270589	0.000387052498783947	0.00420577945859709	2.2341046875138	1.15969679039524	up	yes
ENSG00000279330	0.000386959347672693	0.00420577945859709	2.58268636526663	1.36887245694901	up	yes
CCDC200	0.000387753073996102	0.00421219265865051	2.2431856900632	1.16554905111742	up	yes
ENSG00000259407	0.000389217551540891	0.0042256956477677	2.65639018056785	1.40946707071608	up	yes
MIR4420	0.000391414492562134	0.00424110160850544	4.46022181439814	2.1571154596018	up	yes
ENSG00000261669	0.000392221055911648	0.00424863466809546	6.86223392693977	2.77867830681711	up	yes
HTRA1	0.000402116061126408	0.00433529007063135	0.428118500491476	-1.22391791412805	down	yes
ENSG00000236114	0.000404207332007613	0.00435247985909832	3.97083186357389	1.98944127430393	up	yes
TBC1D3	0.000405132053550405	0.00435756748240996	2.37052174652137	1.24520462801669	up	yes
CTNS-AS1	0.000411446951704304	0.0044142925417317	3.36133177691541	1.74903294945558	up	yes
CALCRL	0.000415067818219252	0.00444190075122913	0.17238036908744	-2.53633260719341	down	yes
SPDYE3	0.000414957589768107	0.00444190075122913	4.63076108986021	2.21124932746593	up	yes
ENSG00000213557	0.000419097822543188	0.00448251432284	3.59507580043815	1.8460221895139	up	yes
ENSG00000275437	0.000419842156325562	0.00448670298787346	3.41427424911421	1.77157894645767	up	yes
NUDT16-DT	0.000420162219151344	0.00448886635141477	2.30669046549508	1.20582442194197	up	yes
ENSG00000229052	0.000425340411057471	0.00453530057747282	7.13934436046999	2.83579159087484	up	yes
RNF43	0.000426881202219448	0.00455045822321189	2.3953476128858	1.26023503508293	up	yes
HMCN1	0.000428187769916274	0.00455801999317848	0.20414908917473	-2.29230496399357	down	yes
ENSG00000287125	0.000428107644822424	0.00455801999317848	3.01513766951087	1.59222387628331	up	yes
PCOLCE-AS1	0.000429737042432363	0.00457068701597097	3.49889168748462	1.80689800486144	up	yes
ZNF300P1	0.000430765248148309	0.00458034644743265	0.00155037908582137	-9.33316327021628	down	yes
ENSG00000254909	0.000441353904273166	0.00467888149353555	2.79156830609812	1.48107585744847	up	yes
ENSG00000282572	0.000441473642077485	0.00467888149353555	3.20947638231929	1.6823379446216	up	yes
CTSG	0.000441703404565001	0.00467970164492215	0.0353962830091665	-4.82025832002554	down	yes
SOCS3	0.000442043061263283	0.00468111939505325	0.166836034255783	-2.58349717044805	down	yes
ZNF600	0.000442082550698913	0.00468111939505325	2.20380066682558	1.13999373843382	up	yes
SEPTIN7P10	0.000445047690202959	0.0047059877953797	4.10818605806692	2.03850152220429	up	yes
LTK	0.000445287182764675	0.00470721591929793	2.20786960302822	1.14265496893687	up	yes
Y_RNA	0.00045292625844404	0.00477738304995618	0.042204906954405	-4.56644544612103	down	yes
ENSG00000240036	0.000455903821900487	0.00480007084839971	0.360133182701845	-1.47339755919189	down	yes
RUNX3-AS1	0.000456636090471159	0.00480191415942694	3.19379985738372	1.67527390767494	up	yes
RPP25	0.000468740434146852	0.00490487316915607	0.448496747921665	-1.15683057077805	down	yes
EHF	0.000470886122949209	0.0049192324730325	3.24445683853941	1.69797697377591	up	yes
PCP4L1	0.000471299260677477	0.00492085427796823	3.07430669449829	1.62026109624555	up	yes
COL17A1	0.000471777040666987	0.00492410379641089	0.0476409602470865	-4.3916536974428	down	yes
ENSG00000269918	0.000473075237502256	0.00493534642251533	2.01379964536779	1.00992015553299	up	yes
ENSG00000261505	0.000474102091000018	0.00494200600839735	3.17776492648192	1.66801240601359	up	yes
STON1-GTF2A1L	0.000475171077146853	0.0049477431503624	0.00172848784692859	-9.17627382467618	down	yes
ENSG00000229393	0.000478867330282707	0.00498079451028854	13.0164581178431	3.70226502795493	up	yes
RPL21P28	0.000483794356787786	0.00502929998467324	0.415549977800185	-1.26690609589789	down	yes
ENSG00000232346	0.000488930358890976	0.00507715928054352	5.68354521997094	2.50679111912294	up	yes
SMIM24	0.00048951802449611	0.00508187890392289	0.302844065279315	-1.72335295516924	down	yes
ENSG00000260735	0.000491117705340117	0.00509571339619074	3.67844276808734	1.87909514502389	up	yes
TGM1	0.000492299945695981	0.00510381704092639	2.27578260766268	1.18636275192122	up	yes
ENSG00000286037	0.000494684691260593	0.00512456122231195	0.0796470224497963	-3.65023576119687	down	yes
RTP5	0.000494703724726095	0.00512456122231195	2.60920970841623	1.38361290166156	up	yes
ENSG00000271778	0.000500180499478211	0.00517286943660908	29.7566041734908	4.89513799023118	up	yes
ZNF491	0.000503578263245484	0.00520096175425552	2.07713653175527	1.05459604873552	up	yes
NFKBID	0.000504329897245188	0.00520731535137199	2.00435244412615	1.0031362134662	up	yes
WDR83OS	0.000507128421961766	0.00523196400078532	0.227710235418852	-2.13472895380308	down	yes
LINC00482	0.00050878618667783	0.00524339682851725	3.50603148409309	1.80983895152843	up	yes
ENSG00000259807	0.000511329130729158	0.0052624979198722	2.38854227095328	1.25613040896536	up	yes
ITGB1BP2	0.000511806150014448	0.00526598713854175	2.30248027365815	1.20318879617873	up	yes
ENSG00000287265	0.000519585326811696	0.00533418411593576	2.35159089699546	1.23363709834946	up	yes
ENSG00000232470	0.000519692273545652	0.00533418411593576	2.87027467612578	1.52118880481833	up	yes
ENSG00000275371	0.000520849657309015	0.00534284448677789	3.51494768873343	1.81350321852499	up	yes
DSP	0.000524362824737246	0.00536912640666026	2.39448069257051	1.25971280272987	up	yes
ATP5MC2P4	0.00052871867565196	0.00540937321721986	0.0860442482272206	-3.53877743366738	down	yes
NAPSA	0.000530439794847557	0.00541971712208099	2.27057175231434	1.18305562807361	up	yes
ENSG00000273066	0.000531603852328637	0.00543015690914493	2.38127954078796	1.25173698996404	up	yes
ENSG00000257226	0.000531870604188967	0.00543142788254197	2.64783304593157	1.40481215862548	up	yes
ENSG00000266717	0.000532580972653419	0.00543577295490767	7.41276095397664	2.89001098824296	up	yes
ENSG00000289523	0.000532776586890285	0.00543631553714092	5.36241498981604	2.42288287179765	up	yes
ENSG00000254851	0.000537034817184322	0.00547098843923868	2.1164601505766	1.0816533253647	up	yes
MMP2	0.000537475157379256	0.00547401306536086	0.0494285008187009	-4.33851304000805	down	yes
ACTR3C	0.00054253244815583	0.00552257222900048	0.475343013975755	-1.07295913729995	down	yes
FGF7	0.000545761681153565	0.00555100140623197	0.00568090840996357	-7.45966264124181	down	yes
ENSG00000250031	0.000547361964450918	0.00556579464092085	0.149258184899917	-2.74411804788139	down	yes
CAV1	0.000548682906056473	0.00557774029326775	0.110306408163737	-3.18041148929353	down	yes
ASIC1	0.000552538346154114	0.00560667054058779	2.4843530922458	1.31287023323245	up	yes
ENSG00000284606	0.000558940148689149	0.00565628720369263	2.36981526263068	1.24477459917649	up	yes
AOC3	0.000560331683843533	0.00566597183858954	2.55963802823359	1.35593980561779	up	yes
ENSG00000289272	0.00056527732736817	0.00571144118798626	2.95033202966112	1.56087732416609	up	yes
ACTG1P3	0.00056683280875553	0.00572477418083699	2.67578124240857	1.41996017375483	up	yes
ENSG00000174171	0.000566896955856165	0.00572477418083699	4.17609954569291	2.06215610184214	up	yes
ENSG00000267632	0.000572129800180296	0.00576998346577179	2.54130748144571	1.34557094253781	up	yes
NUPR1	0.000572304316261876	0.0057702185778562	0.0891325296941906	-3.48790413778495	down	yes
ENSG00000234936	0.000573755555475216	0.00578155878901476	3.08708572673035	1.62624554638404	up	yes
HHIP	0.000575526731759093	0.00579046958539165	0.0516431499659034	-4.2752791894861	down	yes
EEF1A1P35	0.000575811338210619	0.00579180608560718	0.000953486542729308	-10.0344998027049	down	yes
ENSG00000230953	0.000581991269453254	0.00584409931270025	2.53225523815434	1.34042282825006	up	yes
FOXG1	0.000586193106701129	0.00588073116139024	18.8424433301562	4.23591414857186	up	yes
ENSG00000261460	0.000592994661758527	0.00593430039427728	2.91941519811153	1.5456794049681	up	yes
MIR6859-3	0.000597952732379519	0.00597357910289718	3.22733842093741	1.69034486775629	up	yes
CSPG5	0.000606104613596152	0.00603676790106659	21.6498882410714	4.43628767251981	up	yes
ENSG00000283236	0.000608074666769508	0.00605409481692094	2.50905305728736	1.32714297878854	up	yes
ENSG00000283294	0.000608934477295203	0.00606107394954083	3.31205681316212	1.72772742022983	up	yes
IFI6	0.00061153749436619	0.00608222409695141	0.498550009319618	-1.00418986693648	down	yes
IDSP1	0.000612467969784569	0.00608989126183395	12.9910951005219	3.69945114457237	up	yes
ADGRG6	0.000618366663855803	0.00614214175587329	0.494643267025777	-1.01553965541544	down	yes
LRRC37A3	0.000633225530782437	0.00626527163746937	2.14904307511673	1.10369440023172	up	yes
ENSG00000229727	0.000633153525818233	0.00626527163746937	2.9681653231417	1.56957145052818	up	yes
FOXC1	0.000639768503165813	0.00632017954050914	0.351633435050048	-1.50785583928791	down	yes
ENSG00000267568	0.000642192506575411	0.00633920083702298	64.8283822531014	6.01855366681028	up	yes
ENSG00000230202	0.000643491604013808	0.00635038184442072	0.492336925593422	-1.02228214817924	down	yes
FHDC1	0.000652666958683193	0.00642929181137533	2.47359631690336	1.30661007625557	up	yes
TREX1	0.000655157300760427	0.00645049352724959	0.404447382408376	-1.30597607103609	down	yes
ENSG00000272832	0.000657110848470625	0.00646472394930033	3445.4	11.7504557696284	up	yes
TRDJ1	0.000665520535602889	0.00653398370971892	0.440904628738992	-1.18146147204181	down	yes
CENPM	0.000676157210993161	0.00661289376881625	0.411953874670251	-1.27944528298801	down	yes
RPL5P1	0.000678233426078881	0.00662810345864846	0.216092091007584	-2.21028182450828	down	yes
ENSG00000218227	0.000689373505358978	0.00672555075233339	0.256114554866587	-1.96513885195911	down	yes
ENSG00000272410	0.000689438565670778	0.00672555075233339	0.402296310237759	-1.31366958890517	down	yes
DPEP3	0.000689224544779546	0.00672555075233339	3.04711472370449	1.60744381843718	up	yes
ENSG00000279072	0.000694449751316254	0.00676751568174946	4.3019763808287	2.10499960394395	up	yes
ENSG00000229368	0.000700056046084878	0.00681692748933174	0.380804466951787	-1.39287769289226	down	yes
ENSG00000244604	0.000700383420468253	0.00681837553365038	0.0887108812821491	-3.49474511333211	down	yes
FKBP6	0.000703586981088645	0.00684432484636881	3.1090556238987	1.63647642806687	up	yes
ENSG00000261396	0.000705171841602401	0.00685624657814798	58.1766476679778	5.86236826083185	up	yes
CFAP119	0.000709841204886936	0.00688760743984116	2.05408252883922	1.03849414735969	up	yes
FAM86B3P	0.000710118635578449	0.00688854788280243	2.50996545578555	1.32766750875381	up	yes
TCEAL7	0.000712728623437869	0.00690859784801523	0.000562666960138801	-10.7954311288666	down	yes
CEACAM8	0.000713108709472772	0.0069105268082529	0.161598337563846	-2.62951573838635	down	yes
ENSG00000263164	0.000715329755686075	0.00692501627003856	6.48404049970008	2.69689310204207	up	yes
ENSG00000260306	0.000718699342480281	0.00695521075130868	2.71940588880708	1.44329149894143	up	yes
HECW2	0.000744480936962633	0.00717446502938586	0.315721067018062	-1.66327756477672	down	yes
AQP11	0.000745467969085518	0.00718216325075525	2.30428714906902	1.2043205096295	up	yes
HNRNPA1P4	0.000746531312744285	0.00719059261911848	0.297963229594552	-1.74679379022242	down	yes
BNC1	0.000747240321625049	0.0071956056406397	0.00352348297629146	-8.14878204095529	down	yes
MIR133A1HG	0.000747512354371722	0.00719640930058872	0.00435164374284243	-7.84422383273206	down	yes
ENSG00000267287	0.000749025148151991	0.00720662087501942	8.7438969427583	3.12827639723035	up	yes
ENSG00000225963	0.000750027687139261	0.00721152849498828	2.8963090619165	1.53421555901767	up	yes
ENSG00000287655	0.00075302242097688	0.00723667631058164	1510.29	10.5606098814914	up	yes
ENSG00000280211	0.000759370365790001	0.00728667133499573	2.49350732045515	1.31817643848281	up	yes
ENSG00000224387	0.000777350333863703	0.00742931215650053	12.7424845735984	3.6715747015655	up	yes
SCUBE1	0.00078149086038204	0.00745954332513742	0.0990588195184094	-3.33557076126236	down	yes
STPG3-AS1	0.000792876135384977	0.00755310511197242	5.17857450314837	2.37255502450158	up	yes
ENSG00000287868	0.000798857472347837	0.00760438983779949	15.6946086293335	3.97219714830184	up	yes
RPL26P6	0.000802172819443262	0.00763249401319458	3.02965211700224	1.59915214422973	up	yes
ANKK1	0.000802627236311724	0.00763440209778951	3.36744975414306	1.75165641933585	up	yes
IL9RP3	0.000805656886254956	0.00765387310612183	2.20575924576327	1.14127533222659	up	yes
TMSB4XP1	0.000816648300242713	0.00774053268730724	0.333184298860382	-1.58560767884773	down	yes
ENSG00000261611	0.000816655973271096	0.00774053268730724	2.0940066865354	1.06626604905767	up	yes
ENSG00000265474	0.000816810574178142	0.00774053268730724	8.69758760423054	3.12061530509581	up	yes
GRAMD2A	0.000816218307339123	0.00774053268730724	443.169778056111	8.79171568999029	up	yes
SHISA9	0.000818700634412778	0.00775266838969241	216.083293467584	7.75544372396573	up	yes
ENSG00000277534	0.000820678045661535	0.00775791815173037	0.412379521801101	-1.27795540265064	down	yes
ENSG00000279344	0.000820387562796011	0.00775791815173037	2.79247171249825	1.48154266640413	up	yes
ENSG00000255050	0.000820076153182433	0.00775791815173037	3.07363922790506	1.61994783690335	up	yes
CNTNAP3P2	0.000821986514458345	0.0077683628936997	0.001891020489207	-9.04661928968896	down	yes
WNT2B	0.000822936474714128	0.00777541513940097	2.13417610367411	1.09367922649733	up	yes
APOB	0.000823380371007192	0.00777768359365754	0.000310688486160437	-11.6522436020969	down	yes
LINC02614	0.000830264643136283	0.00783246760086215	3.44607182136865	1.78495276983118	up	yes
ENSG00000263276	0.000832853985502148	0.0078478779223176	2.31578075726437	1.21149867501127	up	yes
ENSG00000255108	0.000834073348788824	0.007857296256845	4.51819604434042	2.17574687056756	up	yes
ADGRF3	0.000840014376777927	0.00790740716492335	2.106373703429	1.07476141559204	up	yes
KLHL4	0.000853117886840265	0.00801691327200152	0.140049284634065	-2.83599348068253	down	yes
ENSG00000278986	0.00085292048932668	0.00801691327200152	2.77847249255034	1.4742919573812	up	yes
ENSG00000287074	0.000859124576125786	0.00806821303257937	2.69698982076075	1.43135007642495	up	yes
LINC01529	0.000859266883592162	0.00806821303257937	4.35449518400183	2.12250547709025	up	yes
ENSG00000273230	0.000864552847919002	0.00811238401334766	2.0330075479065	1.02361557145764	up	yes
ACAP2-IT1	0.00086487889957782	0.00811344851663933	0.302211560449311	-1.72636924615201	down	yes
MORN2	0.000871965670317902	0.00817390172210066	0.406425421955376	-1.29893744921951	down	yes
TPTE2P5	0.000874109393415745	0.00818997364879245	2.38699103012004	1.25519314504322	up	yes
ENSG00000224478	0.000875896088596996	0.00820067383048051	3.02846993536588	1.59858908934536	up	yes
RNY4P10	0.000876260026049712	0.00820206895121636	3.44403461719904	1.78409964384114	up	yes
PPIAP53	0.000881184673968891	0.00823653444558478	2.68697057954766	1.42598052493386	up	yes
LCNL1	0.000880955542283763	0.00823653444558478	3.38081773941529	1.75737224233915	up	yes
ENSG00000259562	0.000886375426301604	0.00828050404370179	2.64365541565246	1.40253414260699	up	yes
CDHR5	0.000887528252638294	0.0082892445367554	2.88626113599587	1.52920183432768	up	yes
MYBPC3	0.000896632496392558	0.0083619964143042	2.26017788866294	1.17643632529184	up	yes
TNFRSF13C	0.000898862958848823	0.0083807496299997	2.09616365349433	1.0677513566024	up	yes
ZNF528-AS1	0.000900039949664014	0.00838762504495191	2.17851166492221	1.12334283823833	up	yes
FGF18	0.000899911725116776	0.00838762504495191	16.0841594551095	4.00756863879653	up	yes
STARD5	0.000900540572924401	0.0083902415390481	2.05568924746646	1.03962219302252	up	yes
LILRB5	0.00090216592068672	0.00840128254398404	2.7866997234136	1.47855755540869	up	yes
CDK3	0.00090355921555861	0.00840478091533254	2.43973454473343	1.28672418392321	up	yes
RERE-AS1	0.000904421448059132	0.0084099735138481	2.43314425535785	1.28282185678267	up	yes
CCM2L	0.000906469426778264	0.00842491141371459	0.0714231364742314	-3.80746469997756	down	yes
FTLP3	0.000908900941407689	0.00844025003232099	0.412106662595252	-1.27891030679569	down	yes
TAPT1-AS1	0.000917244849058094	0.00850228271308112	2.09900562633013	1.06970603374188	up	yes
RPL17P50	0.000920756893488417	0.00852862246827791	0.069410245625635	-3.84870755546819	down	yes
TFAP2A	0.000931265842368871	0.00860091168356264	4.45253395735431	2.15462661411631	up	yes
MIR23AHG	0.000933133900784355	0.00861399514313801	3.52922147052051	1.81934996692583	up	yes
PRRT1	0.000937354505386156	0.00864668180675525	2.18103269043091	1.12501139399018	up	yes
ENSG00000260517	0.000947048526342532	0.00872134793974028	3.00556629346305	1.5876368417849	up	yes
METTL14-DT	0.000948140621743349	0.00872620524269777	5.87403862099123	2.55435275121424	up	yes
ENSG00000237346	0.000951181668082251	0.00874674573912165	1533.4525	10.5825677632489	up	yes
GJA1	0.000952108929157721	0.00875316332317923	0.0549783187988712	-4.18499339892268	down	yes
CABLES1	0.000953372695683329	0.00876267071596031	0.263739366395662	-1.92281516735192	down	yes
SOX7	0.000956411275421446	0.00878636665686885	0.309989468190098	-1.68970889373631	down	yes
RPL7P19	0.000956819103097127	0.00878799774064803	0.333047674720345	-1.58619938558014	down	yes
CASKIN1	0.000977086456861741	0.00894688627451092	331.858963394203	8.37442643121874	up	yes
YWHAZP3	0.000984521887362352	0.00900559066767068	0.482481461435148	-1.05145458465047	down	yes
EHD2	0.000989142881060592	0.00904130191818962	0.185878838019839	-2.42756556358466	down	yes
IGKV1-37	0.000993320828760196	0.00906651745208003	0.152648764586778	-2.7117121812794	down	yes
BEND7	0.000994057593913742	0.00906890411162711	0.275174376188199	-1.86158196012109	down	yes
LINC02100	0.00101477702575665	0.00923585043093858	0.000191588773855796	-12.3496993507147	down	yes
ENSG00000267769	0.00101574069492147	0.00924241688116192	2.72564044680851	1.4465952614026	up	yes
ENSG00000285571	0.00102753788454697	0.0093364049404956	2.53932396298331	1.34444446350625	up	yes
ENSG00000258811	0.00103197742489776	0.00936782171478316	10.0727078321304	3.33237966808701	up	yes
CLDN5	0.00103901896466904	0.00942725671176886	0.3680335486892	-1.4420908114272	down	yes
ENSG00000287595	0.00104110392796724	0.00944168443419339	2.21020490740791	1.1441801276246	up	yes
COL3A1	0.00104724503773573	0.00948160501306546	0.0119202661867104	-6.39043973736733	down	yes
LINC00174	0.00105319357847276	0.00953093984863109	2.13135498113385	1.0917708966734	up	yes
ENSG00000280378	0.00105406953189491	0.00953434498131629	2.58417186362712	1.36970202148593	up	yes
NACA3P	0.00105538368730958	0.009543969733438	0.320058921723282	-1.6435905702346	down	yes
CHMP1B2P	0.00106589223511984	0.00962987203519015	15.6834617664494	3.97117213151285	up	yes
CFAP73	0.00106628729159403	0.00963116109391984	3.50585701581358	1.80976715788206	up	yes
ID4	0.00106748848451352	0.00963972918741248	509.595	8.99320731212837	up	yes
EFCAB8	0.00108138790110696	0.00974909640492413	3.92909177875918	1.97419586777478	up	yes
ENSG00000235138	0.00108185598094047	0.00975101274082431	3.88907150104396	1.95942575913656	up	yes
PAIP1P1	0.0010838616638831	0.00976447800214985	2.87853956026126	1.52533703959527	up	yes
SCARF2	0.00108734897506987	0.00978665367608876	2.58157784916599	1.36825310416639	up	yes
ASTL	0.00109072248368677	0.00980776423714765	3.1425719779585	1.65194578873633	up	yes
SLC30A3	0.00109888435345385	0.00986488466161037	0.112145376603017	-3.15655795096243	down	yes
WNT1	0.00110089066010223	0.00986896626047015	2.14000046047437	1.09761110705821	up	yes
APBB2	0.00110294520082242	0.00988274119600495	0.311881896025518	-1.68092828463201	down	yes
ENSG00000235381	0.00110392887100533	0.00988691236219321	2.44790620142666	1.29154827807582	up	yes
ENSG00000279255	0.00111536229298336	0.00997760333446578	5.38577534846695	2.42915405337986	up	yes
LINC01163	0.00111821818683274	0.00999846355339994	2.17559081807505	1.12140724213781	up	yes
ENSG00000275582	0.00112114347278514	0.0100221961072926	2.48035584709962	1.31054711336131	up	yes
PCAT19	0.00112299676342355	0.010031788971388	0.161797822678742	-2.62773590140697	down	yes
LINC01359	0.00112336228358187	0.0100327057023289	4.24470715736158	2.08566502558151	up	yes
DIRAS2	0.00112705277668	0.0100586033825215	2552.3227858429	11.3175950793161	up	yes
ENSG00000264290	0.00112865611854077	0.0100682035520694	2.37544658773887	1.24819876790617	up	yes
MIR324	0.00113942711185036	0.0101564757065536	2.85361678155738	1.51279160514726	up	yes
AOC2	0.00113913381589261	0.0101564757065536	3.11614588870002	1.63976277767978	up	yes
ENSG00000289136	0.00114598918057846	0.0102037422093409	0.0672544295570771	-3.89422689921214	down	yes
TMOD1	0.00114863965593708	0.0102249560414907	0.419703811665989	-1.25255652933652	down	yes
MIRLET7BHG	0.00115098233755242	0.0102434207009505	2.67724962888162	1.42075166328174	up	yes
PROZ	0.0011553235482851	0.0102772627621576	4.07809278697802	2.02789460070767	up	yes
SVEP1	0.00115770909914817	0.0102912868953395	0.0691177467726456	-3.8548000031315	down	yes
APOE	0.00116229968467086	0.010329688068563	0.0580763745327	-4.10590479510065	down	yes
MYO7B	0.00116636191810864	0.0103633768379189	2.28276013145279	1.19077927158871	up	yes
ENSG00000279488	0.00116689110415636	0.0103656653437651	2.22574184369872	1.15428626904381	up	yes
ENSG00000261959	0.00117166501242934	0.0103935565328518	4.60642526545058	2.20364760696994	up	yes
WFDC2	0.00117521146667682	0.0104225935373741	7062.62170411985	12.7859881080213	up	yes
OCLN	0.00118413293455314	0.0104943987571799	2.20644996969749	1.14172703519624	up	yes
ENSG00000232926	0.00118664694138575	0.0105093572933773	2.52788750204764	1.33793226104297	up	yes
SIRPAP1	0.00118965518704213	0.0105311114005803	0.0557276766291809	-4.16546218323527	down	yes
MEG8	0.00120445954594348	0.0106350266525439	0.0240136165918935	-5.38000349148476	down	yes
ENSG00000281856	0.00120549608122509	0.0106401115201315	3.78209094853183	1.91918405641782	up	yes
AMT	0.00121122867646776	0.0106849072471944	2.36274076144217	1.24046134632459	up	yes
ENSG00000261606	0.00121963278982611	0.010751588478943	4.46898499302402	2.15994720013096	up	yes
CROCC2	0.00122225925733655	0.0107697662845711	2.92143838431715	1.54667886190746	up	yes
ENSG00000227934	0.00122648985975088	0.0107983497209536	0.353603650458721	-1.49979492629063	down	yes
CRYGS	0.00123149837603371	0.0108286730475112	2.11401687554396	1.0799868933556	up	yes
TMPRSS15	0.00123932088858619	0.0108824122757078	2110.10732347547	11.0431006632667	up	yes
CCDC85A	0.00123970623365508	0.0108832917618461	0.00204714576701434	-8.93217045154286	down	yes
PDGFD	0.00124358863819039	0.0109098458874992	0.482722145473025	-1.05073508117457	down	yes
RNU6-878P	0.00125406772579785	0.0109866236345035	3.58025444473745	1.84006212187958	up	yes
ENSG00000279917	0.00125785044369183	0.0110071287851795	7.62005820929503	2.9298020184457	up	yes
EZHIP	0.00126100728093396	0.011022116320431	3.50169429790996	1.80805314027057	up	yes
LINC00943	0.00126242122695637	0.0110319484458688	2.04797554796849	1.03419849022307	up	yes
CCDC144NL-AS1	0.00126437205281712	0.0110464666391042	3.17317667934264	1.66592785132652	up	yes
RAMP2	0.00126704841538648	0.0110622515735481	0.000978409889651334	-9.99727339301977	down	yes
APLNR	0.00127492327424092	0.0111259140159117	0.000493791598817362	-10.9838100883252	down	yes
MROH7-TTC4	0.0012806263483093	0.0111731281902559	3.51070370124354	1.81176023980028	up	yes
ENSG00000279155	0.00128318091816361	0.0111926445996988	2.73579916229727	1.45196232445158	up	yes
SLC23A3	0.00128687485116813	0.0112182749788386	2.35807546454097	1.2376098890458	up	yes
ENSG00000288684	0.00129007979972252	0.01123505826495	5.39778653148407	2.43236792307024	up	yes
ENSG00000254373	0.00129073899482445	0.0112356709672652	0.240961919549845	-2.05312292692785	down	yes
C2	0.00129319134097508	0.0112493202539984	0.437599938438298	-1.19231555971569	down	yes
LINC01480	0.00129436193261854	0.011251877808542	2.37772962450974	1.2495846732182	up	yes
LINC02210-CRHR1	0.00129466765016871	0.011251903180537	417.462405268856	8.70550247077624	up	yes
TMEM44-AS2	0.00129921237291428	0.0112862605452208	2.82727578411887	1.4994126164464	up	yes
TAS2R6P	0.00130323273333661	0.0113186089143359	3.16611464442689	1.66271349614206	up	yes
TNFAIP8L3	0.00130386992654328	0.0113215663564835	0.000307558896156438	-11.6668496729783	down	yes
BMP4	0.00130956044779898	0.0113528954586335	0.266726165404939	-1.90656873700886	down	yes
DDX3P1	0.00131854311534433	0.0114203909141558	4499.39130434783	12.1355141257496	up	yes
KLC2-AS1	0.00132126721572168	0.0114387929869262	11.266268115942	3.49393780540821	up	yes
KITLG	0.00133886240790098	0.011571647813027	0.273668913031038	-1.86949653144184	down	yes
ENSG00000278949	0.0013436587182902	0.0116010642550657	3.35364491178404	1.74572994259101	up	yes
BTBD19	0.00135291670713657	0.0116704356640475	2.10502651224935	1.07383840376663	up	yes
CPXM2	0.00135962826640798	0.0117230307055268	0.000692867128953437	-10.495133666118	down	yes
ENSG00000278467	0.00136082059971676	0.0117306608824014	0.165772757838223	-2.5927211529564	down	yes
ENSG00000228434	0.00136789710590829	0.0117783595116589	2.43107297453901	1.28159319999988	up	yes
ENSG00000279413	0.00136929528355585	0.0117877389151948	2.1242620142699	1.08696172441632	up	yes
ENSG00000261582	0.001374771025532	0.0118242082209493	2.48963185270494	1.3159324236009	up	yes
ENSG00000279672	0.00137708691218932	0.0118376712730178	3.08067254857845	1.62324534331592	up	yes
PSMD10P1	0.00137997762034071	0.0118556294343634	2.45613912035551	1.29639227999255	up	yes
RAPSN	0.0013862006908246	0.0119010552898197	4.21958084472579	2.07709969484021	up	yes
ENSG00000288819	0.00139319864389182	0.0119503813549561	3.06446686880658	1.61563610731577	up	yes
CTHRC1	0.00139478421327493	0.0119586059642772	0.179016600021191	-2.48183472159981	down	yes
ENSG00000259678	0.00139818980174366	0.0119824206634048	0.000504419980075411	-10.953086957601	down	yes
EMX2	0.00140958182275884	0.0120691340976665	2540.02037718491	11.3106243556539	up	yes
FCRL1	0.00141277364257305	0.0120829824625443	2.12422110623959	1.08693394141199	up	yes
ENSG00000272669	0.00141523995341431	0.0120959433599545	2.17856296805639	1.12337681276643	up	yes
ZNRD2-DT	0.00141564335909006	0.0120966820128963	2.16244655810921	1.11266447896739	up	yes
ENSG00000282542	0.00141726950613739	0.012107866329352	3.38065584420048	1.75730315520283	up	yes
NR5A1	0.0014243678943697	0.01214990916055	0.0748474194372241	-3.73990361336142	down	yes
ENSG00000272144	0.00142441941156912	0.01214990916055	3.05340882293765	1.61042076587557	up	yes
IFI27	0.00143074027554531	0.0121990534539571	0.258959795117161	-1.94919996565324	down	yes
GOLGA6L17P	0.00146093459966494	0.0124197340593481	2.689257604337	1.42720795777642	up	yes
SULT1A3	0.00147110003381065	0.0124950188048702	0.479195019690817	-1.06131518071871	down	yes
RPL23AP74	0.00147319206699973	0.0125072203917339	0.347579665302165	-1.52458441326975	down	yes
ENSG00000226277	0.00147884422060337	0.0125468326248701	16.8813856088563	4.07736141889601	up	yes
ENSG00000267436	0.00148135727758601	0.0125597770333786	8.45180645723275	3.07925973054929	up	yes
ENSG00000273489	0.00148838440836196	0.0126109515523777	4.86254632241929	2.2817119938122	up	yes
RCAN2	0.00149600152124274	0.0126586275063559	0.455909551363726	-1.13318046072145	down	yes
ZMYND15	0.00149651410640597	0.0126601576875781	2.0866894877398	1.06121593455287	up	yes
FBXO40	0.00149915124509203	0.0126768468458237	2.4057999774567	1.26651669923588	up	yes
ENSG00000224280	0.00150296263982168	0.0126978216207383	427.0375	8.73821895444143	up	yes
ENSG00000286899	0.00151698408146269	0.0127992806802518	26.5372101073036	4.72994480109188	up	yes
MGP	0.00151775935088781	0.0128029912353184	0.348060395665016	-1.52259042971472	down	yes
PTK6	0.00151881477740082	0.0128051638035639	2.06341110132885	1.04503128354254	up	yes
ENSG00000261915	0.0015190694497804	0.0128051638035639	41.1646356743094	5.36333355252626	up	yes
ENSG00000278879	0.00152926115269881	0.0128772427425623	0.221631045469425	-2.17376811057759	down	yes
ENSG00000269940	0.00153155440878146	0.012890864434918	2.2364520611685	1.16121183419509	up	yes
ENSG00000224888	0.00153428592072695	0.0129096317080396	2.46428607421747	1.30116974543952	up	yes
SPATA32	0.00153521727631492	0.0129131500327815	3.25957143811838	1.7046822942892	up	yes
SLC36A3	0.00153794819669456	0.0129304205953421	16.3983504872759	4.03547879610192	up	yes
TBC1D3K	0.00153892410040943	0.0129357756651596	2.32343975991676	1.2162622404174	up	yes
PCDHGC5	0.0015471017361439	0.0129959270206303	13.9915218292107	3.8064809849132	up	yes
UNC13C	0.00154891735499389	0.0130054530475857	0.1146408586928	-3.12480677393596	down	yes
SEC13P1	0.00154869175932646	0.0130054530475857	6.68811147436992	2.74159889379744	up	yes
TRIM74	0.00155224718719394	0.0130305449093038	2.35874052898979	1.23801672500881	up	yes
ENSG00000247679	0.00155536019250306	0.0130538059525625	2.22788708680223	1.15567611623341	up	yes
NR2F1-AS1	0.00155840603002345	0.0130764931657333	0.0125136688946013	-6.32035135310656	down	yes
DIRC3	0.00156142909597046	0.0130989793713838	3.14129447459687	1.65135919199567	up	yes
NRBF2P5	0.00157590188897961	0.0131885017296579	5.89766571679946	2.56014405190405	up	yes
ENSG00000274015	0.00157668194215205	0.0131892451285415	3.70106356783238	1.88793991494344	up	yes
BMP7	0.00158306535496654	0.0132310425046503	212.424899305911	7.73080907079334	up	yes
CDH26	0.00159655876141619	0.0133263069670089	2.17877934516482	1.12352009560221	up	yes
C1orf220	0.00160617365438857	0.0133889906069848	3.20513078391582	1.68038322656545	up	yes
HADHAP2	0.00161159480213085	0.0134253832872555	0.0772905694078556	-3.69356379501037	down	yes
USP27X-DT	0.00161879808773103	0.0134765647085497	0.363970938730047	-1.45810483189144	down	yes
MIR6859-1	0.0016234167939293	0.0135035789450944	2.78983874338183	1.48018173465418	up	yes
CELF4	0.00162416611702697	0.0135035789450944	6.57319001512346	2.71659369049795	up	yes
KCNH1	0.00162386793872951	0.0135035789450944	18.5767967752211	4.21542985199505	up	yes
ENSG00000262039	0.00162505726142453	0.0135058894367891	2.48436018001731	1.31287434918451	up	yes
ENSG00000212939	0.00162515183412126	0.0135058894367891	6.74446933403097	2.75370493401416	up	yes
HCG20	0.00163377995517329	0.0135687291946296	0.00705066106241348	-7.14802575527055	down	yes
STEAP1	0.00163688720116933	0.0135856653699487	0.0895812581696717	-3.48065926077246	down	yes
TEX21P	0.00163663328654284	0.0135856653699487	2.04556300787433	1.03249797611515	up	yes
C6orf163	0.00164645557232758	0.0136532024231128	2.63919711937679	1.40009910834775	up	yes
CYCSP34	0.00164767955089462	0.0136581630916948	3.5362411194505	1.82221664859125	up	yes
ENSG00000288792	0.0016535477756354	0.013700106429396	9.38367515574661	3.23015307098522	up	yes
ZNF14	0.00165838652506321	0.0137372143628092	2.11064890612115	1.07768661491246	up	yes
ENSG00000272980	0.00166387329514141	0.0137736947265046	2.60230898351806	1.37979226971294	up	yes
RPS15AP38	0.00166485324430065	0.0137749811411681	0.279162941067223	-1.84082065866612	down	yes
ENSG00000289055	0.0016654789995829	0.0137750345864939	11.0384437936291	3.46446488933439	up	yes
PDE2A	0.00166625814158978	0.013778492567573	0.397100504075397	-1.33242390268121	down	yes
CAP1P2	0.00166822130146448	0.0137912223596461	0.437188378587145	-1.19367304332295	down	yes
ALDH8A1	0.00167838943382345	0.0138451527312322	2.27052809894889	1.18302789096325	up	yes
EFCAB12	0.00168405641619758	0.0138805531220156	2.07721613207535	1.05465133483968	up	yes
MATN3	0.00168738062816967	0.0139019472219799	0.057980828100143	-4.10828025121091	down	yes
ENSG00000258515	0.00169252842747103	0.0139388951738185	2.10441163517746	1.0734169317898	up	yes
ENSG00000250397	0.00169259578207314	0.0139388951738185	3.06723101446354	1.61693683007727	up	yes
PCDHGA11	0.00169436978919215	0.0139504940442613	0.255533263737534	-1.96841699039546	down	yes
LINC01786	0.00170967332845336	0.0140552678932437	2.94319966420034	1.55738541682155	up	yes
TALAM1	0.00171410654293702	0.0140886784173083	6.69388448864242	2.74284365573006	up	yes
HOXA11-AS	0.00172011587837922	0.0141259010438364	0.00157291875408869	-9.31234013145489	down	yes
ENSG00000289155	0.00171970282433837	0.0141259010438364	3.86893116749119	1.95193506188982	up	yes
FTX	0.0017292647656494	0.0141949240668343	2.23649992972917	1.16124271301303	up	yes
ANAPC1P1	0.00173279523671948	0.0142116767297849	4.63544165564828	2.21270680250954	up	yes
BEAN1-AS1	0.00174570815063051	0.0142978150805135	3.54342835590667	1.82514587967789	up	yes
TANC1	0.0017545944708712	0.014347296806811	0.32138095021344	-1.63764367877762	down	yes
KRTCAP3	0.0017624842465525	0.0144087240396179	2.40572771702663	1.26647336590362	up	yes
ENSG00000260751	0.0017658779259977	0.0144302855271786	2.26698340870003	1.18077383251065	up	yes
CMBL	0.00176872253695504	0.0144473436334072	0.23268330585681	-2.10356038831926	down	yes
ENSG00000286186	0.0017708098268435	0.0144586233699844	2.70439910993837	1.43530807744831	up	yes
NDN	0.00177905601778898	0.0145038102437221	0.234800048163032	-2.09049539050856	down	yes
ELANE	0.00177988165074612	0.0145043441289287	0.209076870173012	-2.25789462708909	down	yes
TMSB4XP2	0.00179107264281582	0.0145799731644917	0.0991679047076302	-3.33398291605104	down	yes
PLA2G4B	0.00179094393876478	0.0145799731644917	2.75172789015938	1.46033781345313	up	yes
OR13A1	0.00179385797283099	0.0145964196075002	4.58995075524586	2.19847867530712	up	yes
LINC01235	0.00181560848221764	0.0147513840533084	0.000533730558814739	-10.8716007641604	down	yes
ADGRL4	0.00183108104350722	0.0148527930870223	0.00551814045924646	-7.50160210501344	down	yes
ENSG00000264304	0.00183353350527616	0.0148590583198872	2.25867429822748	1.1754762485046	up	yes
MIR6774	0.00183730848701312	0.0148833297561865	2.77371268297587	1.47181835279712	up	yes
PDXP	0.00184589651229861	0.0149433819903139	0.397606019043789	-1.330588498	down	yes
UICLM	0.00184588811773263	0.0149433819903139	4.23554471607726	2.08254752059599	up	yes
ENSG00000280198	0.00185575976237387	0.0150104925925629	2.47841784165445	1.30941943496226	up	yes
HHLA2	0.00185663614315422	0.0150143989182139	2.46246420859569	1.30010275544952	up	yes
MATR3	0.00187245632169596	0.015119906506255	0.0816348629763045	-3.61467078878315	down	yes
ENSG00000279361	0.00187494908530237	0.0151368324504567	1540.3725	10.5890635569581	up	yes
ENSG00000213279	0.00187536898847759	0.0151370201646112	5.34754456668697	2.41887660092849	up	yes
CCN2	0.00187702242730887	0.0151439598035858	0.119630635083331	-3.06334121184543	down	yes
ENSG00000264968	0.00189010880600211	0.0152398758197026	0.386008695492031	-1.37329474790713	down	yes
ARL4AP4	0.00189509293576061	0.0152574971760541	0.0537743047492091	-4.21693922268524	down	yes
ENSG00000289883	0.00189805059754415	0.0152716438759182	27.9393891521854	4.80422857387573	up	yes
ENSG00000217801	0.00189931263048831	0.0152753569240664	2.9187547008274	1.54535296837002	up	yes
MARK2P8	0.00190021614070767	0.0152755059106165	8.06434703032835	3.01155772318322	up	yes
RPL21P7	0.0019102024394944	0.0153274065382644	2396.8775	11.2269404620435	up	yes
SCEL	0.00191266791375759	0.0153407383196337	438.209307372176	8.77547631663385	up	yes
RHOJ	0.00192610145524247	0.0154235268533786	0.0127416247961813	-6.29430692976847	down	yes
CMTM1	0.00192802958674636	0.0154347524836196	2.07743167942347	1.05480103180779	up	yes
ENSG00000231062	0.0019365628688547	0.0154900675332704	2.15094099193013	1.10496794697507	up	yes
RBMS3	0.0019535959164662	0.0156099512906581	0.177001929182187	-2.49816301024911	down	yes
TRDJ2	0.00195810784772641	0.0156394540989818	0.413905112251804	-1.27262802710008	down	yes
TAC3	0.00196003966206134	0.0156516077806204	704.674648313176	9.46081350174472	up	yes
HMGN2P3	0.00196314462564319	0.0156731224275722	0.431067026638327	-1.21401588339093	down	yes
SIM1	0.00196377948930702	0.0156749117069513	630.951766878776	9.30138591234472	up	yes
RPSAP3	0.00196895497924034	0.0156979927246523	0.217310043668122	-2.20217324013191	down	yes
CIART	0.00196832142468935	0.0156979927246523	2.67497862763921	1.41952736481394	up	yes
RPS3AP34	0.00198194843316842	0.0157836218920228	4.42952408050797	2.14715170023061	up	yes
TMSB4XP4	0.00198919674519048	0.0158248334771647	0.41990100610047	-1.2518788499523	down	yes
ENSG00000269427	0.0019931298818168	0.0158528183722161	2.01776283524586	1.012756612243	up	yes
FAM153B	0.00199402236258331	0.0158566120860397	4.04366884326206	2.01566485239768	up	yes
ENSG00000290085	0.00200365638772627	0.0159180881827125	2.30767952972311	1.20644288906977	up	yes
DBH-AS1	0.00201588686744586	0.0159971459004926	2.79583890915509	1.48328123780265	up	yes
ENSG00000250081	0.00202253635831054	0.0160365743830972	4.43020787578923	2.14737439501824	up	yes
MDFI	0.00202303626222923	0.0160372060322376	0.0276204742192417	-5.17811810016156	down	yes
LCN2	0.0020267415949639	0.016056573125807	0.306739781008946	-1.7049128133734	down	yes
ENSG00000230021	0.00202922039071753	0.0160695390227355	4.5495945441364	2.18573797932715	up	yes
RNASEH2B-AS1	0.00203188762227422	0.0160873227056491	2.39290782212864	1.25876482348769	up	yes
IGKV1-8	0.00203451226124523	0.0161014220061469	0.459543521828727	-1.12172659408442	down	yes
CNTNAP1	0.00203752459559765	0.0161118967296306	2.10183817945286	1.07165160046679	up	yes
ENSG00000269066	0.00203907403638141	0.016117469630569	2868.32	11.4859902698803	up	yes
ADIRF	0.00205461363672771	0.0162134337478914	0.0170248023526723	-5.87621814022899	down	yes
ENSG00000263394	0.00206797249620333	0.0162851767230936	3.1493433827637	1.65505106760416	up	yes
ENSG00000223946	0.00208156292178822	0.0163820590268678	10.3941791430231	3.37770392397828	up	yes
VXN	0.0020826255199871	0.0163836642122754	361.174266791823	8.49655129606428	up	yes
ENSG00000277767	0.00208325570665747	0.0163852440802684	4.04772838903504	2.01711248545244	up	yes
IGHV3-48	0.00208399395367552	0.0163876730393911	0.407269631323032	-1.29594385327646	down	yes
TMEM249	0.00209042670188658	0.0164281020999579	5.58300872093408	2.48104280968056	up	yes
CDH11	0.00209620422436703	0.0164667240861043	0.166845917434326	-2.58341170935192	down	yes
CHAD	0.0021097940189823	0.0165598435525303	2.10160419521373	1.07149098548902	up	yes
KRT73	0.0021232077332512	0.0166480077083074	2.45684219481749	1.2968051950767	up	yes
COPG2IT1	0.00213646395676666	0.0167416298805193	2.66429953151837	1.41375628524107	up	yes
NPY6R	0.00213846195961554	0.0167504074923745	9.68222224522699	3.27533821012594	up	yes
PRPS1P2	0.00214028095136688	0.0167612151992741	2.11406998502183	1.08002313706719	up	yes
ENSG00000253392	0.00214147739266609	0.0167671440826679	4.23856632883162	2.08357636383343	up	yes
GPRIN1	0.00215149153431917	0.0168386423159738	0.456731341244696	-1.13058230296639	down	yes
ENSG00000283390	0.00216286418379474	0.0169164727609566	0.417251175255657	-1.26101198170903	down	yes
GRHL2	0.00216649634178379	0.0169283033159609	895.297128696513	9.80622274919837	up	yes
SYT2	0.00217058308156599	0.0169532934012938	2.76523402810427	1.46740158422049	up	yes
UBQLNL	0.00217410687814393	0.0169773412489725	3.21945375590431	1.68681592731521	up	yes
ENSG00000231747	0.00218553225730526	0.0170434665048991	0.0822155555636462	-3.6044448054622	down	yes
CXCL8	0.00218453291433023	0.0170434665048991	8.74009585440757	3.12764910214236	up	yes
NPIPA5	0.0021944532138715	0.0170942485298559	2.23472968186868	1.16010033019454	up	yes
CDH13	0.00219921888042838	0.01712787569692	0.0606647984370374	-4.04299657365361	down	yes
ENSG00000282951	0.00220045733753304	0.0171340242634025	2.4811543180007	1.31101146795534	up	yes
TMEM178A	0.00220842848340264	0.0171820688651603	5.0795260635009	2.34469389508133	up	yes
ENSG00000264456	0.00220967442706979	0.0171882583542269	2.15325040431388	1.10651610215982	up	yes
F12	0.00222867108133624	0.0173113262377271	2.00848152292528	1.00610518933624	up	yes
KRTAP5-1	0.00223240563201354	0.0173368058056371	4.13848572998696	2.04910298282915	up	yes
EDIL3	0.00225215071001649	0.0174688161373271	0.0926928755195566	-3.43139773385381	down	yes
SNORD94	0.00225700344332179	0.0175028988831632	2.85912966945106	1.51557605166953	up	yes
SOX18	0.0022591355399521	0.0175123157578006	0.0186471840793672	-5.74489840494881	down	yes
ENSG00000261766	0.00226133373362026	0.0175257956828628	4.02811434848395	2.01010463857041	up	yes
TRABD-AS1	0.00227020299982837	0.0175766863216576	2.06955020213595	1.04931724518291	up	yes
ENSG00000260337	0.00227695995297597	0.0176218506845404	279.775658909745	8.12812664013381	up	yes
RN7SL368P	0.00227984418155419	0.0176370187829862	9.0194979991713	3.17304713921678	up	yes
NMU	0.00229001234867992	0.017704913138234	6121.22686153846	12.5796051221664	up	yes
USP32P4	0.00231184488176888	0.0178592357040615	0.000955481718051677	-10.0314841102489	down	yes
GGT5	0.00231603950943341	0.0178818442003713	0.262856241191428	-1.92765410458847	down	yes
ENSG00000284128	0.00231824694522531	0.0178942030589984	8.48033455761831	3.08412118166299	up	yes
CPB2	0.00232247922084366	0.0179196223262911	0.0156195570338573	-6.00050265013088	down	yes
ENSG00000288637	0.00232227083082378	0.0179196223262911	276.439960910945	8.11082237004842	up	yes
C2CD5-AS1	0.00234057054657889	0.0180409721669448	0.00147450114870574	-9.40555733833471	down	yes
HMGN1P8	0.00234539147750476	0.0180744809298337	0.000278803736806484	-11.8084624817719	down	yes
RAB25	0.00235941653986758	0.0181605594986742	6.47376202399703	2.69460433293825	up	yes
ENSG00000272518	0.00236073606922691	0.0181670517995236	0.349797344535809	-1.51540875771345	down	yes
SUCNR1	0.00236838364739033	0.0182054070769532	0.350736056219925	-1.5115423453465	down	yes
MIR4690	0.00236858252023145	0.0182054070769532	3.91404124582712	1.96865895904001	up	yes
ENSG00000273521	0.00237283289051153	0.0182344036986913	3.00773314554835	1.58867657277612	up	yes
ENSG00000289929	0.00238434415619056	0.0183118015070526	2.37602852460087	1.24855215602639	up	yes
FN1	0.00238759334215829	0.0183330658196065	0.200092653235903	-2.32125989783216	down	yes
RPL5P30	0.00238908728313264	0.0183377902199639	2.80555275113579	1.48828503919778	up	yes
ENSG00000261386	0.00239140456022252	0.0183438755431581	3.58968845129847	1.8438586381233	up	yes
FAM157B	0.00239465069507089	0.0183650843700352	4.04987986925345	2.01787911426819	up	yes
ICAM4	0.00239664094623613	0.0183729633969994	0.446166814472157	-1.16434488380848	down	yes
IGBP1-AS1	0.0024116817283006	0.0184660108578266	4.42236242097627	2.14481726159009	up	yes
IGHV3-53	0.00242401048646873	0.0185455269014875	0.458432062753893	-1.12522014512413	down	yes
ENSG00000287077	0.00243315021142861	0.0186117214609217	2.30859886162765	1.20701751455146	up	yes
PABPN1P1	0.00243538258314021	0.018621332425926	2.97983696848736	1.57523340075828	up	yes
CD81-AS1	0.00245110639066943	0.01873405208907	3.28695122077125	1.71675004659967	up	yes
FGFR3	0.00247211859649202	0.0188719723703398	0.00766333765982082	-7.02781140993779	down	yes
ENSG00000278330	0.00247950067621457	0.0189207568097782	2.28708876999449	1.19351236292729	up	yes
TEX22	0.00250269251159725	0.0190748455417564	3.15364412227774	1.65701986621816	up	yes
TRMT61A-DT	0.00251016247969108	0.0191203234630681	2.16010585086552	1.11110200997073	up	yes
RPL7AP11	0.00251548940161287	0.0191456135908158	0.249684441708003	-2.00182216777428	down	yes
FTH1P23	0.00251724308307956	0.0191551406852407	0.438531091538767	-1.18924896255113	down	yes
SLC16A6P1	0.00251818702327638	0.0191585034254931	2.52938371822219	1.33878591655168	up	yes
COL16A1	0.00252141268289119	0.0191753987254869	0.0640517504827497	-3.96461819097559	down	yes
ENSG00000286485	0.00252305515208653	0.0191840666893656	2.33569813210494	1.22385383095747	up	yes
ENSG00000278638	0.0025245041787446	0.0191874384523504	2.55697142951483	1.35443604062354	up	yes
FAAHP1	0.00252447800995059	0.0191874384523504	2.56914197733137	1.36128661944545	up	yes
ENSG00000287405	0.00254273353508748	0.0193029236455159	3.91281512052785	1.96820694489272	up	yes
ENSG00000274653	0.00254642526866509	0.0193194197023454	3.46340576119018	1.79219141882719	up	yes
SPDYE16	0.00255479517936473	0.0193759635405306	3.169397529328	1.66420862457387	up	yes
ANKRD36BP2	0.00257030499921144	0.0194696267129629	2.24200119543357	1.1647870473876	up	yes
ENSG00000286689	0.00257598446856696	0.0195010353678739	6.14273319998961	2.61888072345961	up	yes
TRAV19	0.00258785549469662	0.0195705135964191	0.49632116147379	-1.01065412725123	down	yes
UPK3BL1	0.00259229459277199	0.019593413794685	0.18883873727231	-2.40477335382004	down	yes
ENSG00000223522	0.00259717653478376	0.0196163138697226	2.3143690154552	1.2106189138501	up	yes
MKRN2OS	0.00259746828088294	0.0196163138697226	3.3943966054522	1.76315514098271	up	yes
ENSG00000263990	0.00259879345860026	0.0196192197758859	2.52166083764668	1.33437424682015	up	yes
PRDM8-AS1	0.00261249623307559	0.0197031781119824	2.55944038202925	1.35582840150316	up	yes
SCARNA6	0.00261827309212287	0.0197389446348465	4.53522248531117	2.18117332706732	up	yes
TRHDE	0.00262976644560556	0.019813849377532	3.66788012929369	1.87494649070521	up	yes
ENSG00000286360	0.00265262338492745	0.0199466824858328	2.30929512704357	1.20745256077503	up	yes
RYR2	0.00266326203778613	0.0200187917837294	0.438938974509923	-1.18790771843375	down	yes
ENSG00000254398	0.00266618180181812	0.0200367920285512	3.20303860268956	1.67944118542861	up	yes
EPHA3	0.00266674477729382	0.0200370770212811	14.4625100542369	3.85424605717208	up	yes
PGM5	0.00266774344666744	0.0200377959093172	0.439655535180768	-1.18555446276431	down	yes
ENSG00000272733	0.00267014627920823	0.0200507914811383	3.15541425416547	1.65782941985066	up	yes
ENSG00000219410	0.00268231668756383	0.0201302988064525	2.34807453497287	1.23147820466987	up	yes
CALHM5	0.00268437182716218	0.0201338438813214	0.379911302141173	-1.39626546290422	down	yes
ENSG00000258878	0.00268401156619515	0.0201338438813214	3.53448158300263	1.82149862451739	up	yes
ENSG00000279071	0.00269114422403505	0.0201687835580569	925.2625	9.85371891077976	up	yes
RHOQP3	0.00269484881895374	0.0201871110036242	0.192719776029114	-2.37542347283737	down	yes
PLIN4	0.00269727034949178	0.0201948658185806	2.57051273658045	1.3620561604858	up	yes
MEX3A	0.00269988654877591	0.0202104885198875	3.56134405466441	1.83242181845326	up	yes
ENSG00000273486	0.0027012858817734	0.0202169978074596	2.36293269851392	1.24057853878999	up	yes
ENSG00000272341	0.00271117739625314	0.0202751228288874	2.32417042544059	1.21671586173864	up	yes
EDRF1-AS1	0.0027180275846225	0.0203161988503417	2.27591761906883	1.18644833764808	up	yes
PPP1R1A	0.00272103072474458	0.020332871454416	3.70573394221521	1.88975930499564	up	yes
AMPD1	0.00272548534599494	0.0203542019126925	0.0016930106707683	-9.2061932183299	down	yes
GRK7	0.00273503310269004	0.0204095293830382	2.95593208400046	1.56361312225763	up	yes
EHBP1-AS1	0.00274259311143073	0.0204579433773299	2.26024066139441	1.17647639322245	up	yes
ADAM20P1	0.00275460138505611	0.0205314644641624	3.47490742391502	1.79697454306268	up	yes
STRCP1	0.00275557187304157	0.0205346873304066	3.07139468373059	1.618893915008	up	yes
ENSG00000276728	0.00275705344738173	0.0205417168408789	2.02387373846189	1.0171192887591	up	yes
ENSG00000276742	0.00275840686438459	0.0205437788365817	6.88361912402903	2.78316727415382	up	yes
ENSG00000279133	0.00276000481310096	0.0205516690102554	2.2737948424413	1.18510209013834	up	yes
FBN3	0.00276227567436087	0.0205645657988606	154.533923134702	7.27177976166555	up	yes
GLRX5P3	0.00276562682766204	0.0205854985366177	3.37073567020486	1.7530634970235	up	yes
OR5K2	0.00277465428441213	0.0206439910862014	4.35138484480207	2.12147461723116	up	yes
ENSG00000282885	0.00277613750540069	0.0206476241436564	2.90455518459324	1.53831724035347	up	yes
ENSG00000289082	0.0027787762781214	0.0206591974139234	3.98452372879394	1.99440728879017	up	yes
EML5	0.002779848347948	0.0206604568817843	0.455447459149264	-1.13464346192883	down	yes
SLC2A1-DT	0.00279431888461001	0.0207424231228336	3.74060085299354	1.90327002893897	up	yes
BTG1P1	0.00280074310925322	0.0207820257700411	2.18244436213472	1.12594487516263	up	yes
NPFF	0.002813218313294	0.0208641137244075	2.09823176357218	1.06917404192338	up	yes
PODXL	0.00281858239246705	0.0208900254925865	0.268794617458297	-1.89542384607118	down	yes
MS4A3	0.00282160000250793	0.0209083299603316	0.245170943286567	-2.02814008837243	down	yes
ENSG00000236529	0.00282669112500456	0.0209346478439974	2.99164500277999	1.58093899102956	up	yes
IGKV1D-37	0.00284940443884017	0.0210857033536976	0.119383443874705	-3.06632531771515	down	yes
ENSG00000255670	0.00285394238466853	0.0211110969730026	7.61182894745143	2.92824314182262	up	yes
MAP2K1P1	0.00285648230713215	0.0211216969201274	0.128470630391366	-2.96048951158969	down	yes
HNRNPCP7	0.00286252105040039	0.0211540527353562	4.39212029348203	2.13491756810299	up	yes
CSKMT	0.00288704770180508	0.0213187914853493	2.23252410230681	1.15867575075111	up	yes
ENSG00000265982	0.00288898856899599	0.0213248707485542	2.32737184408813	1.21870172847628	up	yes
KIF1C-AS1	0.0028950841659986	0.0213616013037198	2.52133445088014	1.33418750202139	up	yes
MRPS18AP1	0.00290039187820519	0.021388358426293	2.30453615674947	1.20447640284659	up	yes
ENSG00000288698	0.00290261176402262	0.0213945649498943	0.000194658742606113	-12.3267652384027	down	yes
ENSG00000285413	0.00290499256385749	0.0214057397609441	3.37042051415091	1.7529286020399	up	yes
ENSG00000239906	0.00290697305517321	0.021416198017668	3.70003773686301	1.8875399849328	up	yes
EEF1DP7	0.00292351522939688	0.0215131485121951	4.23031634833565	2.0807655539149	up	yes
ESR2	0.00292559988735582	0.0215243383268311	2.22253484145368	1.15220603556728	up	yes
USP43	0.00293132296372709	0.0215622873827589	3.54866453624696	1.82727619942909	up	yes
PCSK9	0.00293944280946402	0.0216136833323248	0.0654381135538151	-3.9337250308255	down	yes
ALDH7A1	0.00294110230240798	0.0216179674415795	0.485393519509762	-1.04277324769527	down	yes
ECSCR	0.00294760337611828	0.0216528277265498	0.0607672873550933	-4.04056129819952	down	yes
ENSG00000228205	0.00295051485881342	0.0216533746234688	0.311651431546256	-1.68199475521753	down	yes
ENSG00000281195	0.00296625014892055	0.0217437645376692	0.329093218005985	-1.6034317993578	down	yes
LINC01410	0.00298428140993131	0.021859145329328	2.05494181765082	1.03909754691186	up	yes
SELENOP	0.00298734538956367	0.021877389130019	0.315027876297891	-1.66644859891828	down	yes
ADGRF1	0.00298929832265218	0.0218804608518838	126.094785593152	6.97836480680133	up	yes
PGAP4	0.00299312700478455	0.0219029171153572	0.236702847521239	-2.07885103317453	down	yes
PACRG	0.00302592559500708	0.0220963208106889	0.00181864938078068	-9.10291685347378	down	yes
RPS20P33	0.00303137218734126	0.022127625365975	12.9353205134472	3.69324389668211	up	yes
RPL9P25	0.00303272957461674	0.0221333000624449	0.21804101837684	-2.197328531251	down	yes
ENSG00000250848	0.00304110081230293	0.0221689568670687	2.93639657614916	1.55404682506355	up	yes
UPK3BL2	0.00304107327337226	0.0221689568670687	13.1528198293334	3.71730022654783	up	yes
PDGFRA	0.00307407842561996	0.0223708964299216	0.249002297512773	-2.00576904096753	down	yes
ENSG00000290075	0.00308825164094635	0.0224526308100199	2737.635	11.4187143942264	up	yes
CCL3L1	0.00310468299842092	0.0225549043566989	5.68218078598612	2.50644473348037	up	yes
RPS6P25	0.00310559904842033	0.0225553911693123	3.37824531620552	1.75627409534556	up	yes
OR2C3	0.00310959173207316	0.0225733763894571	0.00819957772174733	-6.93023467181284	down	yes
UNC13A	0.00311215873533127	0.022583419216146	0.164852738208617	-2.60075024447485	down	yes
ANKRD23	0.00311717332141712	0.0226112085709789	2.00002932157145	1.00002115088782	up	yes
ENSG00000176349	0.00312002553618764	0.0226275968285809	7.29363404358809	2.86663781459785	up	yes
ENSG00000235105	0.00312211606862159	0.0226384559017171	0.4593958792435	-1.12219017901095	down	yes
ARHGAP28	0.0031368402535714	0.0227208945314716	0.095041735637273	-3.39529500712487	down	yes
FCF1P7	0.00314064100332753	0.0227425316829194	2735.87	11.4177839641508	up	yes
ENSG00000262732	0.00316781040081195	0.0229001667959435	11.422862077861	3.51385226819805	up	yes
TMEM9B-AS1	0.0031792749320907	0.0229699905260215	2.63868179702609	1.39981738418773	up	yes
CYP4F59P	0.00318121852104019	0.0229753333080877	2.57300644383137	1.36345507015835	up	yes
ENSG00000279611	0.00318205499123409	0.0229770260313103	2.1454656630585	1.10129081176837	up	yes
SCARA5	0.00318834760427556	0.0230137547331878	0.199339104821193	-2.32670334006621	down	yes
C21orf140	0.00319076435264756	0.0230268436508578	2.38252798523804	1.25249316016964	up	yes
ASS1P13	0.00319278129743699	0.0230326880666901	156.348592475664	7.28862242126973	up	yes
SULT1C4	0.00320079668455851	0.0230817844059187	0.207919751825385	-2.26590127797548	down	yes
GPR83	0.00320938203987993	0.0231393231448891	2.91329035723879	1.54264949690319	up	yes
AKR1C3	0.00321808803465127	0.0231889493161559	0.464869563706951	-1.10510212316358	down	yes
EEF1A1P4	0.00321992828010899	0.0231978295309646	0.35673004138373	-1.48709537997876	down	yes
MALL	0.00323958751769083	0.0233192743219129	0.252502057375676	-1.9856329519592	down	yes
RPS12P20	0.00326972575265773	0.023507775842676	4.27026629064583	2.0943260380461	up	yes
ENSG00000259211	0.00329411338313601	0.0236430233077368	4.01450572831852	2.00522237200166	up	yes
OR7E38P	0.00329827902404921	0.0236684701233107	2.27541240591307	1.18612804950664	up	yes
ENSG00000288473	0.00329998951778041	0.0236762925319677	2.06016925846694	1.04276287057337	up	yes
ENSG00000279254	0.00331315694498472	0.0237618296061843	2.16543370674941	1.11465600597378	up	yes
C20orf204	0.00332108977646825	0.0237963627580889	2.51675222008976	1.33156318692239	up	yes
SCNN1B	0.00332717676232304	0.0238310284541613	0.107082711767079	-3.22320251546377	down	yes
MFAP1P1	0.00332920361136454	0.0238410711609859	5.67603992229888	2.50488473659721	up	yes
ENSG00000146722	0.00333863225460058	0.0238951395536511	2.90401794613313	1.53805036886991	up	yes
ENSG00000274525	0.00334017835880383	0.0239017225817873	4.21708979106541	2.07624774007701	up	yes
ARHGEF18-AS1	0.00334607833085986	0.0239349655599389	11.0139232099833	3.46125654993037	up	yes
ENSG00000270039	0.00334743639978137	0.0239401926327692	5.61901471417371	2.49031717820524	up	yes
ENSG00000276136	0.00335246607334412	0.0239669752003061	2.05586954379469	1.03974872051829	up	yes
ENSG00000254783	0.00335264850802995	0.0239669752003061	2.09583997628729	1.06752856695639	up	yes
C1orf147	0.00335306536854553	0.0239669752003061	2.13532138406497	1.09445322408589	up	yes
ENSG00000267092	0.00336974561613407	0.0240726754404546	4.00676283443811	2.00243711727902	up	yes
CAVIN1	0.00337646678703077	0.0240981345664238	0.157079220963018	-2.67043574682248	down	yes
ENSG00000225450	0.00338485266709639	0.0241534681155072	6.32220314189404	2.66042739194831	up	yes
EYA1	0.00340443606924728	0.0242841288363766	0.0242349707315018	-5.36676584960764	down	yes
ENSG00000290146	0.00341279617442843	0.024339212784253	2.5838658756386	1.36953118397413	up	yes
TMEM98	0.00341804245396737	0.0243720732676201	0.30520001210636	-1.71217307548758	down	yes
PKLR	0.00342907595219865	0.024428278578233	0.0350679327296089	-4.83370380419819	down	yes
ENSG00000232909	0.00343862307501145	0.0244822264530946	3.08755647896112	1.62646552736027	up	yes
SPEF1	0.00345485863000425	0.0245886451022421	0.00189698426925795	-9.04207656941172	down	yes
ARMH2	0.00347233994391908	0.0246854390722503	2.90669207752774	1.53937824665364	up	yes
GNA14	0.00348191703180915	0.024728930487826	0.0377766219255784	-4.72636249146588	down	yes
BCDIN3D-AS1	0.00348234559094327	0.024728930487826	2.18637111031151	1.12853830200007	up	yes
A3GALT2	0.00348108752471439	0.024728930487826	920.9875	9.84703776540687	up	yes
RUNX1T1	0.00348744067194958	0.0247558986091778	0.072425140791545	-3.7873656057355	down	yes
ENSG00000226180	0.00351386891463634	0.0249018134671034	2.53041573502869	1.33937443218881	up	yes
CPT1C	0.00353487045674105	0.0250459944987285	0.397141304668779	-1.33227567876969	down	yes
ENSG00000287781	0.00354077084134502	0.0250761352959585	8.74123873551709	3.1278377409334	up	yes
ENSG00000287848	0.00359672513077199	0.0253993753590897	5.62002257878309	2.49057592657306	up	yes
CELF6	0.00359805303773404	0.0254040518086968	2.53490870383573	1.34193378869005	up	yes
[truncated: 339 more rows]
