# Supplementary material for: PBMC transcriptomic signatures reflect immune dynamics and disease activity in psoriatic arthritis
Source: Front Immunol. 2026 Feb 24;17:1701395. doi: 10.3389/fimmu.2026.1701395 (PMC12971704; doi:10.3389/fimmu.2026.1701395)
Supplement: Supplementary Method 1 — Pathway Enrichment and Protein–Protein Interaction (PPI) Network Analysis. [file DataSheet1.zip › Supplement Table 14 Differentially expressed genes reversed after treatment in PsA patients.xlsx]

## Sheet: Sheet1
Genes name (downregulated at baseline and upregulated following treatment)	Genes name (upregulated at baseline and downregulated following treatment)
SRRM2	ENSG00000241494
NPIPB12	TMSB4XP8
ENSG00000286977	SPCS2
LINC00265	RPL6P10
NRBP2	RPL7AP70
CAPN3	RPL9P7
TTLL3	RPL21P11
AGAP4	EEF1A1P16
D2HGDH	RPL10AP6
SUGP2	RPL39P15
EOLA2-DT	WDR83OS
MSH5	ZBTB47-AS1
IFT172	RPL32P18
PARP15	ENSG00000244527
MMP25-AS1	ALG10
ENSG00000228327	ENSG00000220472
ENSG00000279759	RPS7P11
ARHGAP27P1-BPTFP1-KPNA2P3	ENSG00000243829
DUSP8P5	RPL3P2
MYO19	GSTO1
KCND1	RIMKLBP2
EMX2	PABPC1P4
ENSG00000265298	RPL23AP65
ADHFE1	ENSG00000279530
ENSG00000260404	EEF1A1P9
KCTD13	RPL7AP30
DNAH1	ENSG00000241556
CCDC18-AS1	UHMK1
AGAP5	AFP
AHSA2P	MAGT1
MUC16	RPS3AP21
GABBR1	HNRNPA3P10
PLEKHG2	ENSG00000237749
LINC00342	RPL29P12
NPIPB11	ACTR2
ENSG00000267523	ENSG00000237729
UCKL1-AS1	AHSG
ALG13	RPS3AP5
CAPRIN2	RPS3AP20
ENSG00000246575	RPS13P2
NPIPB13	MTND6P4
SIM1	ENSG00000240674
ATAT1	IGHV3-74
PLXNA3	ENSG00000237550
AFG3L1P	ENSG00000254373
ENSG00000238035	H3P6
AMY2B	ENSG00000225200
ZMIZ2	FTH1P8
GRIPAP1	PRDX4
SPG7	ENSG00000226084
FAT2	ENSG00000260272
DNHD1	IGKV3-15
C1RL-AS1	RPL37P23
ENSG00000280143	ENSG00000243071
ZNF83	EEF1A1P13
PDE8A	ENSG00000289574
LENG8	ANXA2P2
SEC31B	RPL12P4
CSAD	EEF1A1P12
CTBP1-AS	GVINP1
LINC02887	HADHAP2
CYP2D6	GZMA
GARS1-DT	RPL9P25
ENSG00000262312	ENSG00000253683
NPIPB8	RPSAP61
HNRNPH1	SNRPGP4
ENSG00000242588	RPL21P2
ZBTB40	ENSG00000244538
GOLGA8A	IGHV3-15
FAM156B	RPL35P1
ENSG00000286004	ENSG00000218227
RSKR	EIF4HP1
GTF2IP13	RPL7P6
RNF213-AS1	ENSG00000243181
PLEKHM1P1	FTH1P20
SH3BP5-AS1	IGLV1-51
NPIPB5	IGHV3-48
PDPR2P	ENSG00000286786
VPS9D1-AS1	ENSG00000240036
FAM156A	PPIAP22
TMEM198B	ENSG00000234589
ZNF37BP	RPL41P2
HEATR9	CCDC144B
MZF1	RPL21P28
EHMT2-AS1	TRAV19
NBEAL2	ZNF573
MSS51	IGKJ2
STX16-NPEPL1	CAP1P2
DIRAS2	TMSB4XP4
NFATC2IP-AS1	TRAV17
THBS3	RPSAP8
BCLAF3	ENSG00000234337
HEXD-IT1	ATP5MC2P4
ENSG00000287837	ENSG00000186076
MIRLET7IHG	EEF1A1P22
ATG16L2	TPI1P1
ENSG00000230021	MTATP8P1
ENSG00000254419	IGHV3-53
ENSG00000279789	IGHV3-23
POU5F1P3	IGHV3-72
ELF3-AS1	EIF4BP7
PAN2	HNRNPA1P39
SPON1	ANKRD36C
CYP2D7	YWHAZP3
AP1G2	TMSB4XP1
MIB2	ACAP2-IT1
MYO15B	VCAN-AS1
ENSG00000237094	IGKV3-20
N4BP2L2-IT2	ABALON
PLCH2	IGLV2-23
ZNF700	CPD
FGFRL1	IGLV3-21
ENSG00000274272	MORN2
NLRP1	RPL21P18
L3MBTL1	RPL7P47
PNN	RPL7AP11
ZNF182	ENSG00000256973
ENSG00000260367	ENSG00000281195
SPAG5-AS1	RPL23AP74
CDK5RAP3	ENSG00000242747
MIR647	ELOCP19
ENSG00000286555	RPS15AP38
LY6G5B	YBX1P2
TLDC2	IGLV2-14
ENSG00000258461	EEF1A1P35
NIPSNAP3B	ENSG00000278879
KLHL17	HNRNPA1P4
BTN3A1	IKZF2
ANKDD1A	ENSG00000216285
ENSG00000242628	Y_RNA
PTOV1-AS2	RPL37P6
PRPF31-AS1	IGKV4-1
SEC61A2	EEF1A1P4
ENSG00000283189	RPL15P2
AGAP6	SIRPAP1
NPIPB2	ENSG00000228205
LPAR2	ENSG00000282978
ENSG00000280063	ENSG00000260398
TPT1-AS1	ENSG00000234513
SLC6A16	RPSAP53
GIPR	IGKV1-9
ENSG00000286067	RPL7P26
UNKL	A2M
KCNAB3	ENSG00000272410
CACNB1	MTND4LP30
WDR97	ICAM4
LINC01238	ENSG00000277534
FAM157C	PRTN3
ADCY4	NBL1
SIN3B	ENSG00000230202
NPIPB4	ENSG00000219133
RNPC3	TMSB4XP2
CCDC17	RPL7P19
DLX3	TIE1
PIGL	RPL5P1
PABPC1L	CTSG
ARPC4-TTLL3	IGKV1-8
CDH3	ANP32BP1
MSH5-SAPCD1	NACA3P
ENSG00000277701	IGKV3D-15
PI4KAP2	SEMA3G
ENSG00000260793	RBP4
PDXDC2P-NPIPB14P	ANG
ENSG00000280011	ENSG00000289136
ENSG00000286974	ENSG00000250031
KHDC4	ZNF460
AP1G2-AS1	EML5
MS4A14	UNC13C
ENSG00000267387	ELANE
ENSG00000279700	CENPM
GOLGA6L5P	GLUD2
LINC00174	IGKV3D-11
EP400P1	TRDJ1
PLCB2	IGKV1-37
ENSG00000225889	RPSAP9
NPEPL1	MTCO2P12
ENSG00000228302	SNCAIP
ENSG00000261207	SOCS3
LINC01001	FTH1P23
FANCD2	HMGN2P3
PCGF3	DACH1
CENATAC	CELF2-AS1
CRABP2	PPIAP11
FAM13A-AS1	SMIM24
TNK2	ENSG00000278467
ENSG00000280828	ORM1
PPIEL	MIR133A1HG
BAIAP2L2	NDN
ENSG00000254363	ZNF521
UVSSA	COL11A1
ZNF26	EPOP
ACAP3	HMGN1P8
WDR90	FTLP3
SPDYE2	RPL26P36
RBM22P2	RASIP1
GOLGA8B	APOE
IDUA	ENSG00000231747
GOLGA6L10	ENSG00000290003
ENSG00000260005	SRPX
UICLM	MMP1
NEAT1	KDR
ENSG00000257511	ENSG00000285863
ENSG00000259972	ENSG00000289293
LINC01451	APLN
ENSG00000243696	MMEL1
AP4B1-AS1	CPB2
SSPOP	TEK
ENSG00000260051	CHCHD2P6
NLGN3	CDH5
RIMS4	HTRA3
LINC00106	TARP
ZFHX2-AS1	ANP32AP1
ENSG00000263126	RHBG
PPP1R32	RPL12P12
XRCC3	ENSG00000288698
NTN5	ACVRL1
ENSG00000280119	SLC30A3
FMNL1-AS1	PROX1
NEIL1	FLT1
PCED1A	IGKV1D-37
TNFRSF14-AS1	USP32P4
PILRB	ALB
SPDYE2B	MRC1
RHOQ-AS1	COL6A3
SDHAP4	FAM133EP
TMEM175	CFI
ENSG00000251143	TM4SF18
SNORD62B	ENSG00000230826
BMP7	PGM5
GARIN1A	TCN2
ENSG00000255031	PMP22
ENSG00000241860	RAMP2
FAM193B	MMP14
ENSG00000287265
NSUN5P1
ENSG00000240291
ENSG00000245156
LMO3
APBB3
FAM157B
SGSM2
SLX1B-SULT1A4
ADAT2
TEPSIN
PLCG1-AS1
NPIPB14P
TSPAN32
STRC
SPDYE1
YEATS2-AS1
L1CAM
PRSS53
KIFC2
ATP2C2-AS1
CCDC144NL-AS1
CEP95
KCNC3
ENSG00000280239
ENSG00000279203
TAF1C
C19orf71
B3GNTL1
ATP2A1
AGAP14P
RNU1-153P
SLC34A2
USP43
RGPD4
DGUOK-AS1
NPHP4
SCNN1D
ENSG00000262766
CCDC159
ENSG00000264112
ENSG00000258559
ENSG00000280214
CYP4F35P
DTX2P1-UPK3BP1-PMS2P11
CILP
ENSG00000287631
LINC01948
MIOS-DT
ENO3
GSDMB
MUC4
MAPK8IP3
MSANTD2
C1orf159
IL11RA
RAPGEF3
ASMTL-AS1
RAD51-AS1
AGBL2
GPT
ENSG00000273151
ENSG00000279278
CCDC183-AS1
ENSG00000261172
NPIPB6
NPIPB3
BMP8A
MYH3
ENSG00000244480
LINC01347
SIGLEC22P
TERF1P7
MS4A4E
ENSG00000236255
ENSG00000227370
THBS3-AS1
LINC01237
TMEM259
ZNF44
CCNL2
ENSG00000272578
CHTF18
SEPTIN7P2
SYT15B
TTC21A
ZNF532
DCST2
ENSG00000272720
LINC00937
FAM229A
CTC1
LINC01410
ENSG00000271662
FAM157A
ARAP1-AS2
NDUFA6-DT
ENSG00000279434
ENSG00000223374
RCN1P2
LTB4R2
ADCY10P1
ENSG00000287385
ENSG00000267244
SLC16A6P1
MICAL1
ENSG00000279812
RAPGEFL1
TGFB3
GRIN3B
LRRN2
EOLA1-DT
LINC02969
SPPL2B
ENSG00000288065
ENSG00000266896
ENSG00000260953
ENSG00000267934
HOOK2
ENSG00000280334
OR7E140P
ZNF594-DT
ENSG00000275807
EMX2OS
ENSG00000254851
MUC20P1
SRPK3
CROCC2
CYP2D8P
ECHDC2
DLX4
BEAN1-AS1
PHB1P9
CDH6
FAM215B
MUC20-OT1
CDH18
ENSG00000241678
ENSG00000266980
ENSG00000244932
TBC1D3C
TPH1
AGAP10P
CXorf65
ENSG00000246203
ENSG00000272836
RAB11FIP1P1
MAN2C1
KIAA0895L
ENSG00000268087
ENSG00000267904
CSNK1G2-AS1
CCDC78
PRKXP1
ENSG00000255182
HEXIM2-AS1
RHOT1P1
GRM2
ENSG00000272849
MIR6859-1
ZNF600
ENSG00000275371
LGI4
CCDC180
ZDHHC11
ESRP1
EML6
ENSG00000250575
PHC1P1
ARHGAP33
ENSG00000282572
ENSG00000224888
FERP1
ENSG00000285728
MAP3K2-DT
ENSG00000287855
OMG
HCG25
NPIPB10P
AGAP7P
ITIH4
GOLGA6L4
ENSG00000270127
ADGRB1
ENSG00000279801
CENPV
ENSG00000253200
TBC1D3
ENSG00000279933
ENSG00000273729
C1QTNF6
CNTNAP1
ENSG00000283294
SLC29A2
TBC1D27P
LMNTD2
LMLN
GOLGA6L9
GPR75
LRRC37A3
LINC02604
ENSG00000285103
LHX4
DHDDS-AS1
ENSG00000249626
BEAN1
ENSG00000226310
CORO1A-AS1
GABRR2
ENSG00000283674
MAMDC4
LHFPL5
ENSG00000204584
HNRNPK-AS1
TBC1D3I
ATP2B2
ENSG00000205236
ENSG00000257270
PIDD1
ENSG00000285632
ENGASE
UNC5CL
ENSG00000231964
ENSG00000286681
NPIPB7
ENSG00000230092
SPDYE6
ENSG00000277999
PAM16
GRIN2B
CCDC191
SLC25A25-AS1
IGBP1-AS1
ENSG00000280137
ENSG00000264456
PGM5P2
ENSG00000280077
SLC9A5
MHENCR
NRADDP
ENSG00000279425
ENSG00000260735
MYBPC3
CES4A
ENSG00000232934
SMG1P7
ZNF439
ENSG00000267002
CHKB-CPT1B
PPP1R3E
NPIPB9
ENSG00000260711
SYT15-AS1
ENSG00000279693
TPM2
ENSG00000280332
ENSG00000272183
ENSG00000275888
MIR29B2CHG
CACTIN-AS1
ASIC3
TBC1D3B
LINC01126
ITGB8
MYH7B
LINC01002
ENSG00000223522
XPC-AS1
ENSG00000275582
ENSG00000287074
ADGRB3-DT
ENSG00000280287
ENSG00000205959
STRCP1
ENSG00000284606
ENSG00000279722
CCDC200
ENSG00000279283
NPR2
PTCH2
SPTBN5
BCO2
EXTL3-AS1
ENSG00000267016
MYO15A
ENSG00000286196
ENSG00000213279
MEX3A
NPAS3
BRPF3-AS1
CACNG4
ENSG00000267048
RPL31P46
ENSG00000276952
ENSG00000288954
ANO9
TAPT1-AS1
SEC14L1P1
ENSG00000279649
ENSG00000288612
SGSM2-AS1
ENSG00000225032
ENSG00000276718
ITGB6
ENSG00000268218
RNU6-878P
ENSG00000269954
LCN12
ENSG00000235138
POU6F1
HSF4
TMPRSS9
ENSG00000262979
ENSG00000232710
ASB16
ENSG00000267632
PRPS1P2
RNY4P10
HMGB3P24
ENSG00000269481
ENSG00000240219
ENSG00000273066
RERE-AS1
ENSG00000286808
PPT2-EGFL8
SHISA9
LINC00173
OGFR-AS1
UPK1B
ENSG00000234936
ENSG00000258728
BTBD19
LINC02656
ENSG00000286302
ENSG00000262370
ADAMTSL4-AS2
FBXO40
TRMT61A-DT
ENSG00000234961
CUBN
VENTX
TBC1D3H
ACTG1P17
ENSG00000271754
MIR23AHG
TSPYL2
SH3GL1P1
RIMS1
ENSG00000284707
TNS2-AS1
LCNL1
IZUMO4
SLITRK2
ENSG00000289913
ENSG00000265690
PLXDC1
ENSG00000251414
AGER
FTX
ENSG00000259807
SNORD124
ENSG00000287934
ENSG00000282542
ENSG00000272661
BACE1-AS
ENSG00000273489
ENSG00000254909
CATSPER2
TMEM86B
ADGRF1
ENSG00000278985
ENSG00000233665
ENSG00000232611
ENSG00000280138
MRPS18AP1
FAM238C
SEPTIN7P10
TBC1D29P
ENSG00000227388
ENSG00000244151
BOC
NPIPB15
ENSG00000260751
MIR6859-2
WASH5P
CRYGS
FMNL1-DT
REC8
PRR36
CIART
ENSG00000228434
RPL23P2
GAS6-AS1
ENSG00000279744
TBC1D3K
MIR6774
ENSG00000259562
LTBP3
ENSG00000262663
TMOD4
ENSG00000272588
C1orf74
DPYSL5
ENSG00000272505
CTAGE7P
KRTAP5-1
KLK14
RPL26P6
GRK7
ENSG00000254398
MXRA8
ENSG00000236015
GUCA1B
FCRL2
HNRNPA1P49
ENSG00000250848
KLKB1
ENSG00000240710
HHLA2
ENSG00000267274
SLC25A34
ENSG00000284685
ANKRD24
ENSG00000289443
TTYH1
PAQR6
TOP3BP1
KDM4A-AS1
PDGFRL2P
ENSG00000272037
CCDC154
ENSG00000285413
ENSG00000264924
ZNF682
CIRBP-AS1
ENSG00000263164
ENSG00000273096
COL11A2
ENSG00000290074
PDZK1P1
SCARF2
ENSG00000267283
ENSG00000244560
OVGP1
PGGHG
ENSG00000278986
ENSG00000279057
RIPK4
ERMN
SLC26A1
ENSG00000235351
NOTCH3
CORO6
ENSG00000279930
PPIAL4H
MIR324
RDH5
CRIP3
ENSG00000255585
PPIAP53
MORF4L2-AS1
TFAP2A
DGCR5
ENSG00000234902
ENSG00000218073
ITGB2-AS1
GCNA
KCNT1
ENSG00000224066
ENSG00000286186
MIR4690
ENSG00000232807
ENSG00000239775
PDXP-DT
ENSG00000288919
ANAPC1P1
TGM1
LMNTD2-AS1
CELF6
LINC00926
MS4A1
CACNA1F
ZBTB46
TMEM44-AS2
ACTG1P3
GAL3ST4
ENSG00000279162
PHKG1
TRABD-AS1
COPG2IT1
TAGAP-AS1
Y_RNA
ZNF436-AS1
BNIPL
ENSG00000279198
ENSG00000287077
GTF2IP12
FBN3
NNAT
ENSG00000234353
ENSG00000269148
ANKRD61
ENSG00000229591
FOXG1
ENSG00000265100
ENSG00000288538
ITGB1BP2
SCART1
ENSG00000260316
ENSG00000279917
RTEL1-TNFRSF6B
LINC02371
PTPRVP
ENSG00000286379
RHPN1
GSTM2
ESR2
AK1
ENSG00000260261
ENSG00000263990
ENSG00000270605
MYL5
WDR86
LINC01678
DPEP3
SLC23A3
ZMYND15
ENSG00000259407
TAS2R5
ENSG00000274383
TPTE2P5
TMPRSS4
ENSG00000279382
ENSG00000279155
DDX3P1
NUDT16-DT
ALS2CL
CXADR
ENSG00000247679
FKBP6
ENSG00000277938
ENSG00000264304
TEX21P
ENSG00000205041
ENSG00000287562
TCAP
HOXB-AS1
ERFL
OR7E7P
ENSG00000225871
ENSG00000276997
ENSG00000262580
GRHL2
GTF2IP20
ENSG00000260884
LINC01786
SCEL
SPAG8
ENSG00000277007
MIR4420
SPDYE3
CDK3
ENSG00000267520
ZDHHC11B
ENSG00000278665
ZNF750
LIMD1-AS1
VTCN1
UBQLNL
C2orf92
ENSG00000261606
ENSG00000279748
ENSG00000279926
ENSG00000265511
ENSG00000266918
ENSG00000226332
KLF3-AS1
MC1R
NLGN2
ENSG00000257176
SYT12
CCDC194
EHF
CYP2E1
MARK2P8
IGSF9
C21orf140
ENSG00000280378
ENSG00000279520
DOC2GP
ENSG00000277277
GABRQ
SEMA3F-AS1
ANKK1
MST1L
ENSG00000261471
LINC02044
MEF2B
PNPLA7
MIR4688
LINC02964
PLIN4
ENSG00000277290
ADAMTS13
ENSG00000272144
ENSG00000287216
ENSG00000260279
ENSG00000236772
WHRN
ENSG00000287125
ZNF528-AS1
CICP5
ENSG00000262877
TMPRSS15
ENSG00000228274
GARNL3
ENSG00000273507
TMEM254-AS1
MUC6
ARL17A
ENSG00000278831
AGAP12P
AOC2
OBSCN-AS1
PABPN1P1
SEC13P1
MMP23B
LINC01359
PIWIL2
PCSK4
ENSG00000273188
ENSG00000273486
ENSG00000271857
ENSG00000286244
EOGT-DT
ENSG00000253392
ADAM20P1
ENSG00000289295
FER1L4
ENSG00000260145
ENSG00000226849
ENSG00000174171
ENSG00000267096
LIX1-AS1
CNIH2
PRSS8
ENSG00000288877
ANKRD18A
EIF4EP1
MRPL23-AS1
RDH16
FGF18
CEROX1
MKRN2OS
PJVK
DDX12P
ENSG00000233478
PPIAL4G
ENSG00000275437
RSPH4A
LINC00861
ENSG00000286909
CDHR5
LINC01355
SCARNA6
ENSG00000290146
ENSG00000267474
PDE6B-AS1
GPAT2P2
ENSG00000238260
ENSG00000267287
PPIAL4C
SIAH1
ENSG00000279344
SLC9A3-AS1
SCAT1
NMU
REELD1
ENSG00000279077
ENSG00000280033
ENSG00000269981
GRAMD2A
ENSG00000290021
CTNS-AS1
MIR6892
KRTCAP3
ENSG00000270184
LINC01163
ENSG00000273568
ENSG00000278638
LINC02614
ENSG00000226423
MROH6
ENSG00000285653
ENSG00000269967
ARHGEF18-AS1
HUNK
ENSG00000228395
SPDYE5
ENSG00000239969
LINC02918
ENSG00000227741
EBF3
SAPCD1
CNTD1
ENSG00000285796
RPL5P30
THBS4
AGAP13P
GOLGA6L17P
TTC24
TNNT3
TMEM9B-AS1
GDPD3
ENSG00000268583
FAM153A
ENSG00000278949
SYT2
ENSG00000255122
ODAD1
ENSG00000261766
TMEM184A
LONRF2
RUNX3-AS1
UPK3B
ENSG00000248936
ENSG00000267141
ENSG00000268903
CYP4F59P
CYCSP34
ENSG00000176349
RNF43
SKAP1-AS1
WFDC2
ENSG00000279330
RHBDL1
RUFY4
ENSG00000286366
ENSG00000272356
C5orf34-AS1
ENSG00000261140
AGAP9
CDC37L1-DT
SOX11
ZNNT1
TRBV23-1
SAP25
ENSG00000232926
ENSG00000239906
PPP1R1A
ENSG00000146722
ENSG00000261684
KRT18P5
ENSG00000278959
LINC02145
ENSG00000260306
APRG1
ENSG00000229052
ENSG00000226180
ARHGEF16
ENSG00000272669
ENSG00000265982
LINC01529
ANKRD34B
DCAF4L1
WFIKKN1
ARL17B
ENSG00000284719
AMN
PROZ
ENSG00000280211
ENSG00000255108
ENSG00000269091
RAPSN
TRHDE
FAM153CP
ENSG00000280486
RNA5SP498
ENSG00000223946
PRC1-AS1
ENSG00000288748
PRMT5-AS1
ARMH2
ENSG00000278330
ENSG00000256705
ENSG00000262228
ENSG00000248015
ENSG00000213557
SMTNL1
ENSG00000255050
F12
ENSG00000287405
LEAP2
ENSG00000258944
ENSG00000261136
Metazoa_SRP
FAAHP1
RPS12P20
CAPN6
ENSG00000267199
TMEM178A
ENSG00000287737
CASQ1
TMEM249
GLRX5P3
ENSG00000232470
PRR22
FFAR1
ENSG00000232043
ENSG00000236529
TAS2R6P
ENSG00000272980
ENSG00000289269
BCRP3
ENSG00000289082
ENSG00000225213
ADCY5
ENSG00000236114
CACNA1H
MTMR9LP
ENSG00000280163
ENSG00000250397
EPN3
ENSG00000261386
FAM153B
ENSG00000287868
ENSG00000255026
ENSG00000289929
ENSG00000279319
FHDC1
SPATA32
C20orf204
ENSG00000282951
PPIAP40
ENSG00000279467
MYO7B
PCP4L1
ENSG00000276337
ENSG00000260517
MIRLET7BHG
ENSG00000287356
ENSG00000277715
PAIP1P1
ENSG00000248469
MIR3671
GPR83
MUC12
C22orf15
ENSG00000226945
MUC20
ENSG00000272843
ENSG00000279071
ENSG00000281538
ACTG1P14
MTND4P23
ENSG00000271553
ERVH48-1
RAB25
TMPRSS5
ENSG00000286223
GPR199P
ENSG00000111788
ENSG00000240399
ENSG00000288792
ENSG00000261094
ARHGEF2-AS2
ENSG00000261959
CHRDL1
MFAP1P1
POU2F1-DT
ENSG00000272529
ENSG00000271698
ENSG00000279255
EFCAB8
UPK3BL2
STPG3-AS1
FCF1P7
NLRP2B
ENSG00000259881
ENSG00000279339
NPIPA2
ENSG00000255670
ENSG00000275367
ENSG00000260060
ENSG00000282416
ENSG00000258878
