# Supplementary material for: PBMC transcriptomic signatures reflect immune dynamics and disease activity in psoriatic arthritis
Source: Front Immunol. 2026 Feb 24;17:1701395. doi: 10.3389/fimmu.2026.1701395 (PMC12971704; doi:10.3389/fimmu.2026.1701395)
Supplement: Supplementary Method 1 — Pathway Enrichment and Protein–Protein Interaction (PPI) Network Analysis. [file DataSheet1.zip › Supplement Table 15 Treatment-Reversed Metabolism-Related Differentially Expressed Genes in PsA .xlsx]

## Sheet: Sheet1
gene_name	regulation	KEGG
AMY2B	up	00500(Starch and sucrose metabolism);01100(Metabolic pathways);04970(Salivary secretion);04972(Pancreatic secretion);04973(Carbohydrate digestion and absorption);04973(Carbohydrate digestion and absorption)
CSAD	up	00430(Taurine and hypotaurine metabolism);01100(Metabolic pathways);01100(Metabolic pathways)
PLCB2	up	00562(Inositol phosphate metabolism);01100(Metabolic pathways);04015(Rap1 signaling pathway);04020(Calcium signaling pathway);04022(cGMP-PKG signaling pathway);04062(Chemokine signaling pathway);04070(Phosphatidylinositol signaling system);04071(Sphingolipid signaling pathway);04072(Phospholipase D signaling pathway);04261(Adrenergic signaling in cardiomyocytes);04270(Vascular smooth muscle contr…
ENO3	up	00010(Glycolysis / Gluconeogenesis);01100(Metabolic pathways);01200(Carbon metabolism);01230(Biosynthesis of amino acids);03018(RNA degradation);04066(HIF-1 signaling pathway);04066(HIF-1 signaling pathway)
PIGL	up	00563(Glycosylphosphatidylinositol (GPI)-anchor biosynthesis);01100(Metabolic pathways);01100(Metabolic pathways)
CYP2D6	up	00980(Metabolism of xenobiotics by cytochrome P450);00982(Drug metabolism - cytochrome P450);01522(Endocrine resistance);04726(Serotonergic synapse);04726(Serotonergic synapse)
ALG13	up	00510(N-Glycan biosynthesis);00513(Various types of N-glycan biosynthesis);01100(Metabolic pathways);01100(Metabolic pathways)
PLCH2	up	00562(Inositol phosphate metabolism);01100(Metabolic pathways);01100(Metabolic pathways)
GPT	up	00220(Arginine biosynthesis);00250(Alanine, aspartate and glutamate metabolism);01100(Metabolic pathways);01200(Carbon metabolism);01210(2-Oxocarboxylic acid metabolism);01230(Biosynthesis of amino acids);01230(Biosynthesis of amino acids)
IDUA	up	00531(Glycosaminoglycan degradation);01100(Metabolic pathways);04142(Lysosome);04142(Lysosome)
GSTO1	down	00480(Glutathione metabolism);00980(Metabolism of xenobiotics by cytochrome P450);00982(Drug metabolism - cytochrome P450);00983(Drug metabolism - other enzymes);01100(Metabolic pathways);01524(Platinum drug resistance);05200(Pathways in cancer);05204(Chemical carcinogenesis);05225(Hepatocellular carcinoma);05418(Fluid shear stress and atherosclerosis);05418(Fluid shear stress and atherosclerosis)
ALG10	down	00510(N-Glycan biosynthesis);01100(Metabolic pathways);01100(Metabolic pathways)
TPH1	up	00380(Tryptophan metabolism);00790(Folate biosynthesis);01100(Metabolic pathways);04726(Serotonergic synapse);04726(Serotonergic synapse)
RDH5	up	00830(Retinol metabolism);00830(Retinol metabolism)
GDPD3	up	00565(Ether lipid metabolism);00565(Ether lipid metabolism)
ADCY4	up	00230(Purine metabolism);01100(Metabolic pathways);01522(Endocrine resistance);04015(Rap1 signaling pathway);04020(Calcium signaling pathway);04022(cGMP-PKG signaling pathway);04024(cAMP signaling pathway);04062(Chemokine signaling pathway);04072(Phospholipase D signaling pathway);04114(Oocyte meiosis);04211(Longevity regulating pathway);04213(Longevity regulating pathway - multiple species);0426…
NPR2	up	00230(Purine metabolism);01100(Metabolic pathways);04022(cGMP-PKG signaling pathway);04270(Vascular smooth muscle contraction);04921(Oxytocin signaling pathway);04921(Oxytocin signaling pathway)
TMEM86B	up	00565(Ether lipid metabolism);00565(Ether lipid metabolism)
PDE8A	up	00230(Purine metabolism);01100(Metabolic pathways);04927(Cortisol synthesis and secretion);04934(Cushing syndrome);05032(Morphine addiction);05032(Morphine addiction)
PNPLA7	up	00564(Glycerophospholipid metabolism);00564(Glycerophospholipid metabolism)
GSTM2	up	00480(Glutathione metabolism);00980(Metabolism of xenobiotics by cytochrome P450);00982(Drug metabolism - cytochrome P450);00983(Drug metabolism - other enzymes);01100(Metabolic pathways);01524(Platinum drug resistance);05200(Pathways in cancer);05204(Chemical carcinogenesis);05225(Hepatocellular carcinoma);05418(Fluid shear stress and atherosclerosis);05418(Fluid shear stress and atherosclerosis)
AK1	up	00230(Purine metabolism);00730(Thiamine metabolism);01100(Metabolic pathways);01240(Biosynthesis of cofactors);01240(Biosynthesis of cofactors)
CYP2E1	up	00140(Steroid hormone biosynthesis);00590(Arachidonic acid metabolism);00591(Linoleic acid metabolism);00980(Metabolism of xenobiotics by cytochrome P450);00982(Drug metabolism - cytochrome P450);00983(Drug metabolism - other enzymes);01100(Metabolic pathways);04932(Non-alcoholic fatty liver disease);05204(Chemical carcinogenesis);05204(Chemical carcinogenesis)
ADCY5	up	00230(Purine metabolism);01100(Metabolic pathways);01522(Endocrine resistance);04015(Rap1 signaling pathway);04022(cGMP-PKG signaling pathway);04024(cAMP signaling pathway);04062(Chemokine signaling pathway);04072(Phospholipase D signaling pathway);04114(Oocyte meiosis);04211(Longevity regulating pathway);04213(Longevity regulating pathway - multiple species);04261(Adrenergic signaling in cardiom…
SOCS3	down	04120(Ubiquitin mediated proteolysis);04380(Osteoclast differentiation);04630(JAK-STAT signaling pathway);04668(TNF signaling pathway);04910(Insulin signaling pathway);04917(Prolactin signaling pathway);04920(Adipocytokine signaling pathway);04930(Type II diabetes mellitus);04931(Insulin resistance);04932(Non-alcoholic fatty liver disease);04935(Growth hormone synthesis, secretion and action);051…
APOE	down	04979(Cholesterol metabolism);05010(Alzheimer disease);05010(Alzheimer disease)
RDH16	up	00830(Retinol metabolism);01100(Metabolic pathways);01100(Metabolic pathways)
GLUD2	down	00220(Arginine biosynthesis);00250(Alanine, aspartate and glutamate metabolism);00471(D-Glutamine and D-glutamate metabolism);00910(Nitrogen metabolism);01100(Metabolic pathways);01200(Carbon metabolism);04217(Necroptosis);04964(Proximal tubule bicarbonate reclamation)
