# Supplementary material for: PBMC transcriptomic signatures reflect immune dynamics and disease activity in psoriatic arthritis
Source: Front Immunol. 2026 Feb 24;17:1701395. doi: 10.3389/fimmu.2026.1701395 (PMC12971704; doi:10.3389/fimmu.2026.1701395)
Supplement: Supplementary Method 1 — Pathway Enrichment and Protein–Protein Interaction (PPI) Network Analysis. [file DataSheet1.zip › Supplement Table 4 Gene symbols from GSE137510 corresponding to the Venn overlap with GSE179800.xlsx]

## Sheet: Sheet 1
LOC101927723
