# Supplementary material for: PBMC transcriptomic signatures reflect immune dynamics and disease activity in psoriatic arthritis
Source: Front Immunol. 2026 Feb 24;17:1701395. doi: 10.3389/fimmu.2026.1701395 (PMC12971704; doi:10.3389/fimmu.2026.1701395)
Supplement: Supplementary Method 1 — Pathway Enrichment and Protein–Protein Interaction (PPI) Network Analysis. [file DataSheet1.zip › Supplement Table 9 Differentially expressed genes between PsA and PsO patients.xlsx]

## Sheet: Sheet1
gene_name	p value	q value	fc	log2(fc)	regulation
APOH	1.60504e-13	1.07356e-09	36190.7	15.1433	up
AFP	6.9695e-15	6.9925e-11	35149	15.1012	up
ENSG00000260342	1.24321e-11	4.53568e-08	13932	13.7661	up
AMBP	9.75546e-13	3.91506e-09	12743.5	13.6375	up
FGA	3.34956e-15	5.13813e-11	8029.16	12.971	up
FGG	9.01137e-13	3.91506e-09	6950.5	12.7629	up
FGB	8.06971e-13	3.91506e-09	5863.33	12.5175	up
BPIFB2	1.61476e-11	5.40031e-08	5333.78	12.3809	up
TTR	2.26459e-10	5.34603e-07	4814.43	12.2331	up
INO80B-WBP1	2.72264e-11	8.40501e-08	3544.72	11.7915	up
ENSG00000259383	6.3737e-10	1.34626e-06	3386.64	11.7256	up
SULT2A1	1.40547e-09	2.82022e-06	2863.97	11.4838	up
PHYHIP	1.49523e-10	3.7504e-07	2766.57	11.4339	up
APOB	3.86491e-13	2.21581e-09	2204.85	11.1065	up
SERPINA5	4.17658e-11	1.19725e-07	1791.25	10.8067	up
GIMAP1-GIMAP5	2.92582e-10	6.52328e-07	1493.69	10.5447	up
MAT1A	1.0105e-10	2.70356e-07	1380.92	10.4314	up
DNER	2.1421e-05	0.0238796	369.241	8.52842	up
PADI6	7.59632e-06	0.0105123	26.8261	4.74557	up
SLCO2B1	2.86952e-05	0.0280877	17.823	4.15567	up
KL	4.00909e-05	0.0342325	10.8125	3.43463	up
CAMP	3.79343e-05	0.0330952	7.13099	2.8341	up
DSG2	4.6663e-05	0.0384224	6.57931	2.71794	up
TMEM176A	4.97387e-06	0.00739302	3.92381	1.97226	up
NUAK1	2.00678e-05	0.0230103	3.84097	1.94147	up
TMEM176B	1.50043e-05	0.018247	3.78125	1.91886	up
ZNF137P	5.65001e-05	0.0427823	3.76782	1.91373	up
HP	4.50358e-06	0.00695145	3.48894	1.80279	up
C3AR1	2.979e-05	0.0284651	2.6246	1.3921	up
DYSF	4.77631e-05	0.0384224	2.42193	1.27615	up
ENSG00000223522	4.96351e-05	0.039058	0.482636	-1.05099	down
MAFF	5.42098e-05	0.0418374	0.414468	-1.27067	down
MAP3K4-AS1	3.3015e-06	0.0054126	0.386831	-1.37022	down
ARL4A	4.787e-05	0.0384224	0.367084	-1.44582	down
MAILR	1.55309e-06	0.00270993	0.33345	-1.58446	down
ENSG00000273108	1.41145e-05	0.0177014	0.321976	-1.63497	down
JUN	2.62601e-05	0.0277004	0.288114	-1.79529	down
CHMP4BP1	6.70997e-05	0.0472429	0.263131	-1.92615	down
ENSG00000261560	2.69191e-05	0.0277004	0.254267	-1.97558	down
MIR23AHG	7.79679e-07	0.00149	0.240439	-2.05626	down
LINC01088	8.99913e-06	0.0117798	0.176159	-2.50505	down
HES1	3.37175e-06	0.0054126	0.163483	-2.61278	down
RGS1	9.09933e-06	0.0117798	0.158808	-2.65464	down
NR4A3	6.58141e-05	0.0472429	0.150091	-2.7361	down
PPP1R3B-DT	5.88286e-06	0.00843182	0.0633321	-3.98092	down
ENSG00000289316	8.31648e-07	0.00151708	0.0205904	-5.60188	down
PEDS1-UBE2V1	1.25018e-14	1.00345e-10	0.000189655	-12.3643	down
ENSG00000254692	2.39302e-15	5.13813e-11	0.000113784	-13.1014	down
ENSG00000273149	3.84092e-15	5.13813e-11	3.05383e-05	-14.999	down
